# Supplementary material for: Clinical Diagnosis Codes Identify Patients Unlikely to Receive Orders for Fecal Immunochemical Tests
Source: Cancer Control. 2026 Jun 30;33:10732748261465116. doi: 10.1177/10732748261465116 (PMC13319795; doi:10.1177/10732748261465116)
Supplement: Supplemental Material - Clinical Diagnosis Codes Identify Patients Unlikely to Receive Orders for Fecal Immunochemical Tests [file sj-xlsx-2-ccx-10.1177_10732748261465116.xlsx]

## Sheet: MainAnalysis
ICD-10 code	Medical condition	Total patients with the ICD code	Patients with the ICD code with FIT ordered	Patients without the ICD code with FIT ordered	Odds of ICD code in those with FIT ordered	Patients with the ICD code without FIT ordered	Patients without the ICD code without FIT ordered	Odds of ICD code in those without FIT ordered	Odds Ratio (with Haldane correction)	95% Confidence Interval	Benjamini-Hochberg adjusted P-value
M89	Other disorders of bone	92	59	10128	0.01	33	4800	0.01	0.85	0.54-1.34	0.87
H57	Other disorders of eye and adnexa	289	191	9996	0.02	98	4735	0.02	0.92	0.72-1.19	0.93
Z12	Encounter for screening for malignant neoplasms	646	470	9717	0.05	176	4657	0.04	1.28	1.07-1.54	0.06
R03	Abnormal blood-pressure reading, without diagnosis	782	567	9620	0.06	215	4618	0.05	1.27	1.08-1.49	0.05
G89	Pain, not elsewhere classified	3124	2105	8082	0.26	1019	3814	0.27	0.97	0.9-1.06	0.96
H11	Other disorders of conjunctiva	497	336	9851	0.03	161	4672	0.03	0.99	0.82-1.21	1
D17	Benign lipomatous neoplasm	229	158	10029	0.02	71	4762	0.01	1.06	0.79-1.42	1
R73	Elevated blood glucose level	2573	1818	8369	0.22	755	4078	0.19	1.17	1.07-1.29	0.01
Z00	Encounter for general examination without complaint, suspected or reported diagnosis	5913	4030	6157	0.65	1883	2950	0.64	1.03	0.96-1.1	0.91
H52	Disorders of refraction and accommodation	4196	2777	7410	0.37	1419	3414	0.42	0.9	0.84-0.97	0.08
M25	Other joint disorder, not elsewhere classified	5131	3493	6694	0.52	1638	3195	0.51	1.02	0.95-1.09	1
H25	Age-related cataract	1487	994	9193	0.11	493	4340	0.11	0.95	0.85-1.07	0.82
M76	Enthesopathies, lower limb, excluding foot	127	78	10109	0.01	49	4784	0.01	0.75	0.52-1.1	0.5
R63	Symptoms and signs concerning food and fluid intake	751	453	9734	0.05	298	4535	0.07	0.71	0.61-0.83	0
Z71	Persons encountering health services for other counseling and medical advice, not elsewhere classified	627	376	9811	0.04	251	4582	0.05	0.7	0.59-0.83	0
N18	Chronic kidney disease (CKD)	632	371	9816	0.04	261	4572	0.06	0.66	0.56-0.78	0
E04	Other nontoxic goiter	247	173	10014	0.02	74	4759	0.02	1.11	0.84-1.48	0.92
Z76	Persons encountering health services in other circumstances	103	74	10113	0.01	29	4804	0.01	1.21	0.78-1.93	0.82
M54	Dorsalgia	3498	2331	7856	0.3	1167	3666	0.32	0.93	0.86-1.01	0.43
Q34	Other congenital malformations of respiratory system	3	2	10185	0	1	4832	0	0.95	0.05-55.99	1
M47	Spondylosis	296	201	9986	0.02	95	4738	0.02	1	0.78-1.3	1
Z91	Personal risk factors, not elsewhere classified	653	417	9770	0.04	236	4597	0.05	0.83	0.7-0.98	0.22
H04	Disorders of lacrimal system	1087	722	9465	0.08	365	4468	0.08	0.93	0.82-1.07	0.71
R42	Dizziness and giddiness	955	634	9553	0.07	321	4512	0.07	0.93	0.81-1.08	0.75
F17	Nicotine dependence	707	455	9732	0.05	252	4581	0.06	0.85	0.72-1	0.27
B18	Chronic viral hepatitis	215	132	10055	0.01	83	4750	0.02	0.75	0.57-1	0.27
I10	Essential (primary) hypertension	2322	1642	8545	0.19	680	4153	0.16	1.17	1.06-1.29	0.02
L84	Corns and callosities	130	84	10103	0.01	46	4787	0.01	0.87	0.6-1.27	0.88
E11	Type 2 diabetes mellitus	2544	1744	8443	0.21	800	4033	0.2	1.04	0.95-1.14	0.82
M79	Other and unspecified soft tissue disorders, not elsewhere classified	3117	2118	8069	0.26	999	3834	0.26	1.01	0.93-1.1	1
G47	Sleep disorders	1326	852	9335	0.09	474	4359	0.11	0.84	0.74-0.95	0.05
H10	Conjunctivitis	566	384	9803	0.04	182	4651	0.04	1	0.83-1.21	1
H02	Other disorders of eyelid	641	428	9759	0.04	213	4620	0.05	0.95	0.8-1.13	0.97
N39	Other disorders of urinary system	610	390	9797	0.04	220	4613	0.05	0.83	0.7-0.99	0.24
H53	Visual disturbances	486	325	9862	0.03	161	4672	0.03	0.96	0.79-1.17	1
E78	Disorders of lipoprotein metabolism and other lipidemias	2762	1979	8208	0.24	783	4050	0.19	1.25	1.14-1.37	0
N48	Other disorders of penis	92	58	10129	0.01	34	4799	0.01	0.81	0.52-1.27	0.72
B02	Zoster [herpes zoster]	248	162	10025	0.02	86	4747	0.02	0.89	0.68-1.18	0.84
T15	Foreign body on external eye	31	20	10167	0	11	4822	0	0.86	0.39-1.99	1
R30	Pain associated with micturition	368	251	9936	0.03	117	4716	0.02	1.02	0.81-1.28	1
R79	Other abnormal findings of blood chemistry	675	444	9743	0.05	231	4602	0.05	0.91	0.77-1.07	0.63
L91	Hypertrophic disorders of skin	151	107	10080	0.01	44	4789	0.01	1.16	0.8-1.68	0.91
Z87	Personal history of other diseases and conditions	1434	978	9209	0.11	456	4377	0.1	1.02	0.91-1.15	1
L21	Seborrheic dermatitis	181	117	10070	0.01	64	4769	0.01	0.87	0.63-1.2	0.8
F25	Schizoaffective disorders	39	25	10162	0	14	4819	0	0.85	0.42-1.76	1
F19	Other psychoactive substance related disorders	257	150	10037	0.01	107	4726	0.02	0.66	0.51-0.86	0.02
Z79	Long term (current) drug therapy	558	346	9841	0.04	212	4621	0.05	0.77	0.64-0.92	0.04
F43	Reaction to severe stress, and adjustment disorders	858	555	9632	0.06	303	4530	0.07	0.86	0.74-1	0.27
S06	Intracranial injury	174	112	10075	0.01	62	4771	0.01	0.86	0.62-1.19	0.74
R46	Symptoms and signs involving appearance and behavior	30	17	10170	0	13	4820	0	0.62	0.28-1.39	0.61
R15	Fecal incontinence	91	43	10144	0	48	4785	0.01	0.42	0.27-0.65	0
F32	Depressive episode	835	545	9642	0.06	290	4543	0.06	0.89	0.76-1.03	0.46
Z59	Problems related to housing and economic circumstances	878	517	9670	0.05	361	4472	0.08	0.66	0.58-0.76	0
F60	Specific personality disorders	24	15	10172	0	9	4824	0	0.79	0.32-2.05	1
R07	Pain in throat and chest	1599	1047	9140	0.11	552	4281	0.13	0.89	0.8-0.99	0.24
Z86	Personal history of certain other diseases	1888	1146	9041	0.13	742	4091	0.18	0.7	0.63-0.77	0
J06	Acute upper respiratory infections of multiple and unspecified sites	326	181	10006	0.02	145	4688	0.03	0.58	0.47-0.73	0
K21	Gastro-esophageal reflux disease	962	631	9556	0.07	331	4502	0.07	0.9	0.78-1.03	0.51
M77	Other enthesopathies	384	252	9935	0.03	132	4701	0.03	0.9	0.73-1.13	0.76
H00	Hordeolum and chalazion	147	97	10090	0.01	50	4783	0.01	0.92	0.65-1.32	1
R76	Other abnormal immunological findings in serum	609	397	9790	0.04	212	4621	0.05	0.88	0.74-1.05	0.56
R10	Abdominal and pelvic pain	2210	1431	8756	0.16	779	4054	0.19	0.85	0.77-0.94	0.02
R74	Abnormal serum enzyme levels	1021	713	9474	0.08	308	4525	0.07	1.11	0.96-1.27	0.56
K42	Umbilical hernia	101	61	10126	0.01	40	4793	0.01	0.72	0.48-1.11	0.46
L20	Atopic dermatitis	149	99	10088	0.01	50	4783	0.01	0.94	0.66-1.35	1
R45	Symptoms and signs involving emotional state	188	118	10069	0.01	70	4763	0.01	0.8	0.59-1.09	0.52
K85	Acute pancreatitis	90	44	10143	0	46	4787	0.01	0.45	0.29-0.7	0.01
D24	Benign neoplasm of breast	27	18	10169	0	9	4824	0	0.95	0.4-2.4	1
M17	Osteoarthritis of knee	558	384	9803	0.04	174	4659	0.04	1.05	0.87-1.27	1
L03	Cellulitis and acute lymphangitis	785	457	9730	0.05	328	4505	0.07	0.65	0.56-0.75	0
C79	Secondary malignant neoplasm of other and unspecified sites	48	29	10158	0	19	4814	0	0.72	0.39-1.37	0.67
N28	Other disorders of kidney and ureter, not elsewhere classified	212	130	10057	0.01	82	4751	0.02	0.75	0.56-1	0.27
A04	Other bacterial intestinal infections	372	249	9938	0.03	123	4710	0.03	0.96	0.77-1.2	1
D64	Other anemias	564	331	9856	0.03	233	4600	0.05	0.66	0.56-0.79	0
K31	Other diseases of stomach and duodenum	162	62	10125	0.01	100	4733	0.02	0.29	0.21-0.4	0
R25	Abnormal involuntary movements	385	251	9936	0.03	134	4699	0.03	0.89	0.71-1.1	0.66
U07	Emergency use of U07	938	583	9604	0.06	355	4478	0.08	0.77	0.67-0.88	0
R29	Other symptoms and signs involving the nervous and musculoskeletal systems	302	189	9998	0.02	113	4720	0.02	0.79	0.62-1.01	0.29
I96	Gangrene, not elsewhere classified	22	14	10173	0	8	4825	0	0.83	0.32-2.29	1
Z74	Problems related to care provider dependency	254	152	10035	0.02	102	4731	0.02	0.7	0.54-0.91	0.07
A63	Other predominantly sexually transmitted diseases, not elsewhere classified	53	26	10161	0	27	4806	0.01	0.46	0.26-0.81	0.06
B35	Dermatophytosis	1042	683	9504	0.07	359	4474	0.08	0.9	0.78-1.03	0.45
R80	Proteinuria	481	328	9859	0.03	153	4680	0.03	1.02	0.83-1.25	1
E55	Vitamin D deficiency	1660	1136	9051	0.13	524	4309	0.12	1.03	0.92-1.15	0.98
G45	Transient cerebral ischemic attacks and related syndromes	45	27	10160	0	18	4815	0	0.71	0.38-1.37	0.65
N40	Benign prostatic hyperplasia	591	364	9823	0.04	227	4606	0.05	0.75	0.63-0.89	0.02
R33	Retention of urine	141	81	10106	0.01	60	4773	0.01	0.64	0.45-0.91	0.1
S32	Fracture of lumbar spine and pelvis	116	80	10107	0.01	36	4797	0.01	1.05	0.7-1.61	1
H40	Glaucoma	679	439	9748	0.05	240	4593	0.05	0.86	0.73-1.02	0.35
M19	Other and unspecified osteoarthritis	545	357	9830	0.04	188	4645	0.04	0.9	0.75-1.08	0.61
Z96	Presence of other functional implants	725	466	9721	0.05	259	4574	0.06	0.85	0.72-0.99	0.24
R51	Headache	432	297	9890	0.03	135	4698	0.03	1.05	0.85-1.29	1
H92	Otalgia and effusion of ear	210	149	10038	0.01	61	4772	0.01	1.16	0.85-1.59	0.8
R41	Other symptoms and signs involving cognitive functions and awareness	672	419	9768	0.04	253	4580	0.06	0.78	0.66-0.91	0.03
L29	Pruritus	423	280	9907	0.03	143	4690	0.03	0.93	0.75-1.15	0.9
H72	Perforation of tympanic membrane	41	25	10162	0	16	4817	0	0.74	0.38-1.49	0.82
K29	Gastritis and duodenitis	186	92	10095	0.01	94	4739	0.02	0.46	0.34-0.62	0
R91	Abnormal findings on diagnostic imaging of lung	548	355	9832	0.04	193	4640	0.04	0.87	0.72-1.04	0.5
K90	Intestinal malabsorption	17	5	10182	0	12	4821	0	0.2	0.05-0.6	0.02
L30	Other and unspecified dermatitis	561	379	9808	0.04	182	4651	0.04	0.99	0.82-1.19	1
Z82	Family history of certain disabilities and chronic diseases (leading to disablement)	109	80	10107	0.01	29	4804	0.01	1.31	0.85-2.08	0.64
R06	Abnormalities of breathing	1256	791	9396	0.08	465	4368	0.11	0.79	0.7-0.89	0
R21	Rash and other nonspecific skin eruption	774	518	9669	0.05	256	4577	0.06	0.96	0.82-1.12	0.98
R19	Other symptoms and signs involving the digestive system and abdomen	729	413	9774	0.04	316	4517	0.07	0.6	0.52-0.7	0
K63	Other diseases of intestine	153	37	10150	0	116	4717	0.02	0.15	0.1-0.22	0
E05	Thyrotoxicosis [hyperthyroidism]	150	111	10076	0.01	39	4794	0.01	1.35	0.93-2.01	0.47
M51	Thoracic, thoracolumbar, and lumbosacral intervertebral disc disorders	127	86	10101	0.01	41	4792	0.01	1	0.68-1.48	1
N50	Other and unspecified disorders of male genital organs	148	87	10100	0.01	61	4772	0.01	0.67	0.48-0.95	0.17
N52	Male erectile dysfunction	418	283	9904	0.03	135	4698	0.03	0.99	0.8-1.23	1
I42	Cardiomyopathy	152	95	10092	0.01	57	4776	0.01	0.79	0.56-1.12	0.56
I50	Heart failure	636	374	9813	0.04	262	4571	0.06	0.66	0.56-0.78	0
J34	Other and unspecified disorders of nose and nasal sinuses	157	91	10096	0.01	66	4767	0.01	0.65	0.47-0.91	0.09
J01	Acute sinusitis	49	28	10159	0	21	4812	0	0.63	0.35-1.17	0.5
K59	Other functional intestinal disorders	751	450	9737	0.05	301	4532	0.07	0.7	0.6-0.81	0
B37	Candidiasis	192	116	10071	0.01	76	4757	0.02	0.72	0.53-0.98	0.22
D11	Benign neoplasm of major salivary glands	8	2	10185	0	6	4827	0	0.16	0.02-0.88	0.14
Q14	Congenital malformations of posterior segment of eye	69	50	10137	0	19	4814	0	1.25	0.72-2.25	0.87
H35	Other retinal disorders	537	346	9841	0.04	191	4642	0.04	0.85	0.71-1.03	0.43
R94	Abnormal results of function studies	221	135	10052	0.01	86	4747	0.02	0.74	0.56-0.99	0.24
J84	Other interstitial pulmonary diseases	36	19	10168	0	17	4816	0	0.53	0.26-1.09	0.36
Z22	Carrier of infectious disease	511	327	9860	0.03	184	4649	0.04	0.84	0.69-1.01	0.31
E87	Other disorders of fluid, electrolyte and acid-base balance	700	444	9743	0.05	256	4577	0.06	0.81	0.69-0.96	0.11
E83	Disorders of mineral metabolism	211	135	10052	0.01	76	4757	0.02	0.84	0.63-1.13	0.61
Z23	Encounter for immunization	548	371	9816	0.04	177	4656	0.04	0.99	0.83-1.2	1
M21	Other acquired deformities of limbs	237	166	10021	0.02	71	4762	0.01	1.11	0.83-1.49	0.91
R31	Hematuria	503	312	9875	0.03	191	4642	0.04	0.77	0.64-0.93	0.06
Z21	Asymptomatic human immunodeficiency virus [HIV] infection status	24	14	10173	0	10	4823	0	0.66	0.27-1.67	0.8
E79	Disorders of purine and pyrimidine metabolism	28	21	10166	0	7	4826	0	1.42	0.58-3.97	0.94
R05	Cough	933	603	9584	0.06	330	4503	0.07	0.86	0.75-0.99	0.23
S42	Fracture of shoulder and upper arm	133	79	10108	0.01	54	4779	0.01	0.69	0.48-1	0.24
D31	Benign neoplasm of eye and adnexa	155	99	10088	0.01	56	4777	0.01	0.84	0.6-1.19	0.7
L60	Nail disorders	243	164	10023	0.02	79	4754	0.02	0.98	0.75-1.31	1
K40	Inguinal hernia	252	155	10032	0.02	97	4736	0.02	0.75	0.58-0.99	0.24
T59	Toxic effect of other gases, fumes and vapors	3	2	10185	0	1	4832	0	0.95	0.05-55.99	1
R32	Unspecified urinary incontinence	159	99	10088	0.01	60	4773	0.01	0.78	0.56-1.1	0.54
S72	Fracture of femur	100	60	10127	0.01	40	4793	0.01	0.71	0.47-1.09	0.45
R35	Polyuria	599	384	9803	0.04	215	4618	0.05	0.84	0.71-1	0.28
B36	Other superficial mycoses	44	28	10159	0	16	4817	0	0.83	0.43-1.64	1
Z95	Presence of cardiac and vascular implants and grafts	172	111	10076	0.01	61	4772	0.01	0.86	0.62-1.2	0.79
H91	Other and unspecified hearing loss	335	223	9964	0.02	112	4721	0.02	0.94	0.75-1.2	1
G61	Inflammatory polyneuropathy	4	3	10184	0	1	4832	0	1.42	0.11-74.72	1
R55	Syncope and collapse	335	208	9979	0.02	127	4706	0.03	0.77	0.61-0.97	0.2
K92	Other diseases of digestive system	317	145	10042	0.01	172	4661	0.04	0.39	0.31-0.49	0
G62	Other and unspecified polyneuropathies	350	212	9975	0.02	138	4695	0.03	0.72	0.58-0.91	0.05
Z78	Other specified health status	1291	880	9307	0.09	411	4422	0.09	1.02	0.9-1.15	1
C16	Malignant neoplasm of stomach	12	3	10184	0	9	4824	0	0.16	0.03-0.63	0.04
D50	Iron deficiency anemia	382	185	10002	0.02	197	4636	0.04	0.44	0.35-0.54	0
R26	Abnormalities of gait and mobility	178	98	10089	0.01	80	4753	0.02	0.58	0.42-0.79	0.01
K74	Fibrosis and cirrhosis of liver	177	90	10097	0.01	87	4746	0.02	0.49	0.36-0.66	0
K70	Alcoholic liver disease	55	27	10160	0	28	4805	0.01	0.46	0.26-0.8	0.06
K72	Hepatic failure, not elsewhere classified	20	11	10176	0	9	4824	0	0.58	0.22-1.58	0.61
E03	Other hypothyroidism	325	226	9961	0.02	99	4734	0.02	1.08	0.85-1.39	0.94
K76	Other diseases of liver	598	388	9799	0.04	210	4623	0.05	0.87	0.73-1.04	0.48
Z92	Personal history of medical treatment	902	626	9561	0.07	276	4557	0.06	1.08	0.93-1.26	0.7
C82	Follicular lymphoma	4	1	10186	0	3	4830	0	0.16	0-1.97	0.44
N17	Acute kidney failure	317	157	10030	0.02	160	4673	0.03	0.46	0.36-0.58	0
D36	Benign neoplasm of other and unspecified sites	94	25	10162	0	69	4764	0.01	0.17	0.1-0.27	0
Z09	Encounter for follow-up examination after completed treatment for conditions other than malignant neoplasm	201	122	10065	0.01	79	4754	0.02	0.73	0.54-0.98	0.23
K65	Peritonitis	10	6	10181	0	4	4829	0	0.71	0.17-3.43	1
I85	Esophageal varices	30	13	10174	0	17	4816	0	0.36	0.16-0.79	0.06
R54	Age-related physical debility	13	3	10184	0	10	4823	0	0.14	0.03-0.55	0.02
N31	Neuromuscular dysfunction of bladder, not elsewhere classified	11	3	10184	0	8	4825	0	0.18	0.03-0.74	0.07
H01	Other inflammation of eyelid	199	128	10059	0.01	71	4762	0.01	0.85	0.63-1.16	0.68
N12	Tubulo-interstitial nephritis, not specified as acute or chronic	90	57	10130	0.01	33	4800	0.01	0.82	0.52-1.3	0.79
Z98	Other postprocedural states	691	416	9771	0.04	275	4558	0.06	0.71	0.6-0.83	0
D48	Neoplasm of uncertain behavior of other and unspecified sites	13	7	10180	0	6	4827	0	0.55	0.16-1.99	0.8
I25	Chronic ischemic heart disease	565	363	9824	0.04	202	4631	0.04	0.85	0.71-1.01	0.33
G60	Hereditary and idiopathic neuropathy	24	15	10172	0	9	4824	0	0.79	0.32-2.05	1
M41	Scoliosis	50	27	10160	0	23	4810	0	0.56	0.31-1.02	0.27
N30	Cystitis	224	138	10049	0.01	86	4747	0.02	0.76	0.57-1.01	0.28
I46	Cardiac arrest	31	17	10170	0	14	4819	0	0.58	0.27-1.26	0.5
M85	Other disorders of bone density and structure	479	306	9881	0.03	173	4660	0.04	0.83	0.69-1.01	0.33
N20	Calculus of kidney and ureter	259	172	10015	0.02	87	4746	0.02	0.94	0.72-1.23	1
D12	Benign neoplasm of colon, rectum, anus and anal canal	250	51	10136	0.01	199	4634	0.04	0.12	0.08-0.16	0
R00	Abnormalities of heart beat	908	634	9553	0.07	274	4559	0.06	1.1	0.95-1.28	0.61
S83	Dislocation and sprain of joints and ligaments of knee	88	61	10126	0.01	27	4806	0.01	1.07	0.67-1.76	1
M72	Fibroblastic disorders	303	204	9983	0.02	99	4734	0.02	0.98	0.76-1.26	1
R09	Other symptoms and signs involving the circulatory and respiratory system	406	276	9911	0.03	130	4703	0.03	1.01	0.81-1.25	1
K57	Diverticular disease of intestine	160	57	10130	0.01	103	4730	0.02	0.26	0.18-0.36	0
Z80	Family history of primary malignant neoplasm	308	197	9990	0.02	111	4722	0.02	0.84	0.66-1.07	0.56
L71	Rosacea	89	65	10122	0.01	24	4809	0	1.29	0.79-2.15	0.7
K64	Hemorrhoids and perianal venous thrombosis	441	241	9946	0.02	200	4633	0.04	0.56	0.46-0.68	0
H69	Other and unspecified disorders of Eustachian tube	46	36	10151	0	10	4823	0	1.71	0.83-3.87	0.56
G58	Other mononeuropathies	8	5	10182	0	3	4830	0	0.79	0.15-5.09	1
M10	Gout	151	91	10096	0.01	60	4773	0.01	0.72	0.51-1.01	0.29
R60	Edema, not elsewhere classified	511	315	9872	0.03	196	4637	0.04	0.75	0.63-0.91	0.04
M67	Other disorders of synovium and tendon	195	127	10060	0.01	68	4765	0.01	0.88	0.65-1.21	0.87
H31	Other disorders of choroid	41	21	10166	0	20	4813	0	0.5	0.26-0.97	0.22
L98	Other disorders of skin and subcutaneous tissue, not elsewhere classified	545	371	9816	0.04	174	4659	0.04	1.01	0.84-1.22	1
H33	Retinal detachments and breaks	219	144	10043	0.01	75	4758	0.02	0.91	0.68-1.22	0.93
M75	Shoulder lesions	350	227	9960	0.02	123	4710	0.03	0.87	0.7-1.1	0.62
R13	Aphagia and dysphagia	273	147	10040	0.01	126	4707	0.03	0.55	0.43-0.7	0
D06	Carcinoma in situ of cervix uteri	7	5	10182	0	2	4831	0	1.19	0.19-12.46	1
Z01	Encounter for other special examination without complaint, suspected or reported diagnosis	314	203	9984	0.02	111	4722	0.02	0.86	0.68-1.1	0.61
Z90	Acquired absence of organs, not elsewhere classified	378	248	9939	0.02	130	4703	0.03	0.9	0.73-1.13	0.8
H47	Other disorders of optic [2nd] nerve and visual pathways	425	288	9899	0.03	137	4696	0.03	1	0.81-1.24	1
I44	Atrioventricular and left bundle-branch block	68	49	10138	0	19	4814	0	1.22	0.71-2.21	0.93
I08	Multiple valve diseases	4	3	10184	0	1	4832	0	1.42	0.11-74.72	1
F15	Other stimulant related disorders	483	270	9917	0.03	213	4620	0.05	0.59	0.49-0.71	0
I48	Atrial fibrillation and flutter	343	204	9983	0.02	139	4694	0.03	0.69	0.55-0.86	0.02
R14	Flatulence and related conditions	199	113	10074	0.01	86	4747	0.02	0.62	0.46-0.83	0.02
B96	Other bacterial agents as the cause of diseases classified elsewhere	133	79	10108	0.01	54	4779	0.01	0.69	0.48-1	0.24
Z72	Problems related to lifestyle	405	260	9927	0.03	145	4688	0.03	0.85	0.69-1.05	0.48
R20	Disturbances of skin sensation	775	550	9637	0.06	225	4608	0.05	1.17	0.99-1.38	0.31
L81	Other disorders of pigmentation	137	95	10092	0.01	42	4791	0.01	1.07	0.74-1.59	1
R22	Localized swelling, mass and lump of skin and subcutaneous tissue	494	332	9855	0.03	162	4671	0.03	0.97	0.8-1.18	1
M20	Acquired deformities of fingers and toes	130	89	10098	0.01	41	4792	0.01	1.03	0.7-1.53	1
T78	Adverse effects, not elsewhere classified	144	95	10092	0.01	49	4784	0.01	0.92	0.64-1.33	1
L40	Psoriasis	120	85	10102	0.01	35	4798	0.01	1.15	0.77-1.77	0.95
J43	Emphysema	138	78	10109	0.01	60	4773	0.01	0.61	0.43-0.88	0.06
E27	Other disorders of adrenal gland	81	55	10132	0.01	26	4807	0.01	1	0.62-1.67	1
M16	Osteoarthritis of hip	238	155	10032	0.02	83	4750	0.02	0.88	0.67-1.17	0.79
T81	Complications of procedures, not elsewhere classified	36	20	10167	0	16	4817	0	0.59	0.29-1.22	0.55
I83	Varicose veins of lower extremities	356	258	9929	0.03	98	4735	0.02	1.26	0.99-1.61	0.31
W19	Unspecified fall	355	201	9986	0.02	154	4679	0.03	0.61	0.49-0.76	0
M50	Cervical disc disorders	79	44	10143	0	35	4798	0.01	0.59	0.37-0.96	0.22
I24	Other acute ischemic heart diseases	29	16	10171	0	13	4820	0	0.58	0.26-1.32	0.56
I21	Acute myocardial infarction	182	113	10074	0.01	69	4764	0.01	0.77	0.57-1.06	0.46
J30	Vasomotor and allergic rhinitis	668	464	9723	0.05	204	4629	0.04	1.08	0.91-1.29	0.8
K80	Cholelithiasis	234	143	10044	0.01	91	4742	0.02	0.74	0.57-0.98	0.22
H93	Other disorders of ear, not elsewhere classified	341	248	9939	0.02	93	4740	0.02	1.27	1-1.64	0.29
F41	Other anxiety disorders	759	498	9689	0.05	261	4572	0.06	0.9	0.77-1.05	0.61
R12	Heartburn	71	48	10139	0	23	4810	0	0.99	0.59-1.71	1
N43	Hydrocele and spermatocele	36	16	10171	0	20	4813	0	0.38	0.18-0.77	0.05
H90	Conductive and sensorineural hearing loss	130	76	10111	0.01	54	4779	0.01	0.67	0.46-0.96	0.19
S20	Superficial injury of thorax	20	14	10173	0	6	4827	0	1.11	0.4-3.52	1
M62	Other disorders of muscle	186	120	10067	0.01	66	4767	0.01	0.86	0.63-1.18	0.76
H61	Other disorders of external ear	306	197	9990	0.02	109	4724	0.02	0.85	0.67-1.09	0.61
K08	Other disorders of teeth and supporting structures	334	226	9961	0.02	108	4725	0.02	0.99	0.78-1.26	1
Y99	External cause status	3	0	10187	0	3	4830	0	0.12	0-1.2	0.24
S68	Traumatic amputation of wrist, hand and fingers	3	1	10186	0	2	4831	0	0.24	0-4.56	0.61
S46	Injury of muscle, fascia and tendon at shoulder and upper arm level	117	81	10106	0.01	36	4797	0.01	1.07	0.71-1.63	1
R93	Abnormal findings on diagnostic imaging of other body structures	278	125	10062	0.01	153	4680	0.03	0.38	0.3-0.49	0
G44	Other headache syndromes	417	285	9902	0.03	132	4701	0.03	1.03	0.83-1.27	1
M81	Osteoporosis without current pathological fracture	424	264	9923	0.03	160	4673	0.03	0.78	0.63-0.95	0.13
F02	Dementia in other diseases classified elsewhere	24	14	10173	0	10	4823	0	0.66	0.27-1.67	0.8
G30	Alzheimer's disease	11	5	10182	0	6	4827	0	0.4	0.1-1.55	0.61
R37	Sexual dysfunction, unspecified	13	7	10180	0	6	4827	0	0.55	0.16-1.99	0.8
A59	Trichomoniasis	34	23	10164	0	11	4822	0	0.99	0.46-2.26	1
F10	Alcohol related disorders	656	387	9800	0.04	269	4564	0.06	0.67	0.57-0.79	0
D22	Melanocytic nevi	128	87	10100	0.01	41	4792	0.01	1.01	0.69-1.5	1
K43	Ventral hernia	78	49	10138	0	29	4804	0.01	0.8	0.5-1.32	0.75
N32	Other disorders of bladder	99	55	10132	0.01	44	4789	0.01	0.59	0.39-0.9	0.12
T74	Adult and child abuse, neglect and other maltreatment, confirmed	70	42	10145	0	28	4805	0.01	0.71	0.43-1.19	0.56
J61	Pneumoconiosis due to asbestos and other mineral fibers	1	0	10187	0	1	4832	0	0.24	0-4.56	0.61
M65	Synovitis and tenosynovitis	471	349	9838	0.04	122	4711	0.03	1.37	1.11-1.7	0.04
D18	Hemangioma and lymphangioma, any site	44	29	10158	0	15	4818	0	0.92	0.48-1.84	1
R92	Abnormal and inconclusive findings on diagnostic imaging of breast	334	242	9945	0.02	92	4741	0.02	1.25	0.98-1.62	0.37
N64	Other disorders of breast	201	140	10047	0.01	61	4772	0.01	1.09	0.8-1.5	0.99
N95	Menopausal and other perimenopausal disorders	737	522	9665	0.05	215	4618	0.05	1.16	0.98-1.37	0.37
N93	Other abnormal uterine and vaginal bleeding	172	130	10057	0.01	42	4791	0.01	1.47	1.03-2.14	0.23
C61	Malignant neoplasm of prostate	62	39	10148	0	23	4810	0	0.8	0.47-1.41	0.84
M88	Osteitis deformans [Paget's disease of bone]	2	1	10186	0	1	4832	0	0.47	0.01-37.24	0.93
R97	Abnormal tumor markers	219	147	10040	0.01	72	4761	0.02	0.97	0.72-1.3	1
S05	Injury of eye and orbit	79	52	10135	0.01	27	4806	0.01	0.91	0.56-1.51	1
D53	Other nutritional anemias	51	22	10165	0	29	4804	0.01	0.36	0.2-0.65	0.01
H44	Disorders of globe	27	15	10172	0	12	4821	0	0.59	0.26-1.39	0.61
H26	Other cataract	222	150	10037	0.01	72	4761	0.02	0.99	0.74-1.33	1
J45	Asthma	405	255	9932	0.03	150	4683	0.03	0.8	0.65-0.99	0.24
H43	Disorders of vitreous body	542	361	9826	0.04	181	4652	0.04	0.94	0.78-1.14	0.94
K05	Gingivitis and periodontal diseases	65	53	10134	0.01	12	4821	0	2.1	1.11-4.32	0.14
E61	Deficiency of other nutrient elements	77	46	10141	0	31	4802	0.01	0.7	0.44-1.15	0.53
G56	Mononeuropathies of upper limb	404	272	9915	0.03	132	4701	0.03	0.98	0.79-1.22	1
R71	Abnormality of red blood cells	105	70	10117	0.01	35	4798	0.01	0.95	0.62-1.47	1
N84	Polyp of female genital tract	112	83	10104	0.01	29	4804	0.01	1.36	0.88-2.16	0.61
D72	Other disorders of white blood cells	202	122	10065	0.01	80	4753	0.02	0.72	0.54-0.97	0.21
D56	Thalassemia	70	52	10135	0.01	18	4815	0	1.37	0.79-2.5	0.7
J98	Other respiratory disorders	78	51	10136	0.01	27	4806	0.01	0.9	0.55-1.49	1
Q23	Congenital malformations of aortic and mitral valves	11	3	10184	0	8	4825	0	0.18	0.03-0.74	0.07
L97	Non-pressure chronic ulcer of lower limb, not elsewhere classified	238	147	10040	0.01	91	4742	0.02	0.76	0.58-1	0.28
I78	Diseases of capillaries	11	5	10182	0	6	4827	0	0.4	0.1-1.55	0.61
K83	Other diseases of biliary tract	54	34	10153	0	20	4813	0	0.81	0.45-1.48	0.9
K75	Other inflammatory liver diseases	83	53	10134	0.01	30	4803	0.01	0.84	0.52-1.36	0.91
R16	Hepatomegaly and splenomegaly, not elsewhere classified	40	22	10165	0	18	4815	0	0.58	0.3-1.15	0.43
L28	Lichen simplex chronicus and prurigo	67	35	10152	0	32	4801	0.01	0.52	0.31-0.86	0.08
H59	Intraoperative and postprocedural complications and disorders of eye and adnexa, not elsewhere classified	10	5	10182	0	5	4828	0	0.47	0.11-2.06	0.7
A54	Gonococcal infection	37	19	10168	0	18	4815	0	0.5	0.25-1.01	0.24
A09	Infectious gastroenteritis and colitis, unspecified	12	8	10179	0	4	4829	0	0.95	0.25-4.31	1
Z11	Encounter for screening for infectious and parasitic diseases	114	70	10117	0.01	44	4789	0.01	0.75	0.51-1.13	0.56
K52	Other and unspecified noninfective gastroenteritis and colitis	146	73	10114	0.01	73	4760	0.02	0.47	0.33-0.66	0
T40	Poisoning by, adverse effect of and underdosing of narcotics and psychodysleptics [hallucinogens]	49	26	10161	0	23	4810	0	0.54	0.29-0.98	0.23
N88	Other noninflammatory disorders of cervix uteri	27	20	10167	0	7	4826	0	1.36	0.55-3.8	0.94
N81	Female genital prolapse	104	67	10120	0.01	37	4796	0.01	0.86	0.57-1.32	0.9
N86	Erosion and ectropion of cervix uteri	2	1	10186	0	1	4832	0	0.47	0.01-37.24	0.93
Z20	Contact with and (suspected) exposure to communicable diseases	299	179	10008	0.02	120	4713	0.03	0.7	0.55-0.9	0.05
E66	Overweight and obesity	760	510	9677	0.05	250	4583	0.05	0.97	0.83-1.13	1
I63	Cerebral infarction	333	209	9978	0.02	124	4709	0.03	0.8	0.63-1	0.28
E44	Protein-calorie malnutrition of moderate and mild degree	25	14	10173	0	11	4822	0	0.6	0.25-1.47	0.61
K02	Dental caries	174	113	10074	0.01	61	4772	0.01	0.88	0.64-1.22	0.84
F11	Opioid related disorders	394	225	9962	0.02	169	4664	0.04	0.62	0.51-0.77	0
I95	Hypotension	156	83	10104	0.01	73	4760	0.02	0.54	0.39-0.75	0
Z28	Immunization not carried out and underimmunization status	172	120	10067	0.01	52	4781	0.01	1.1	0.78-1.55	1
F33	Major depressive disorder, recurrent	285	170	10017	0.02	115	4718	0.02	0.7	0.54-0.89	0.05
N60	Benign mammary dysplasia	93	72	10115	0.01	21	4812	0	1.63	0.99-2.8	0.3
D43	Neoplasm of uncertain behavior of brain and central nervous system	1	0	10187	0	1	4832	0	0.24	0-4.56	0.61
E73	Lactose intolerance	30	21	10166	0	9	4824	0	1.11	0.49-2.75	1
H21	Other disorders of iris and ciliary body	13	8	10179	0	5	4828	0	0.76	0.22-2.95	1
H54	Blindness and low vision	200	131	10056	0.01	69	4764	0.01	0.9	0.67-1.22	0.92
E53	Deficiency of other B group vitamins	118	85	10102	0.01	33	4800	0.01	1.22	0.81-1.89	0.8
N76	Other inflammation of vagina and vulva	137	86	10101	0.01	51	4782	0.01	0.8	0.56-1.15	0.61
K86	Other diseases of pancreas	88	51	10136	0.01	37	4796	0.01	0.65	0.42-1.03	0.28
R39	Other and unspecified symptoms and signs involving the genitourinary system	465	316	9871	0.03	149	4684	0.03	1.01	0.82-1.24	1
M48	Other spondylopathies	317	184	10003	0.02	133	4700	0.03	0.65	0.52-0.82	0.01
F14	Cocaine related disorders	220	140	10047	0.01	80	4753	0.02	0.83	0.62-1.11	0.61
R01	Cardiac murmurs and other cardiac sounds	151	106	10081	0.01	45	4788	0.01	1.12	0.78-1.63	0.99
T46	Poisoning by, adverse effect of and underdosing of agents primarily affecting the cardiovascular system	21	16	10171	0	5	4828	0	1.52	0.53-5.3	0.92
Z53	Persons encountering health services for specific procedures and treatment, not carried out	162	107	10080	0.01	55	4778	0.01	0.92	0.66-1.3	1
R69	Illness, unspecified	8	4	10183	0	4	4829	0	0.47	0.09-2.55	0.67
C50	Malignant neoplasm of breast	173	129	10058	0.01	44	4789	0.01	1.4	0.98-2.02	0.31
F20	Schizophrenia	115	68	10119	0.01	47	4786	0.01	0.68	0.46-1.02	0.3
F31	Bipolar disorder	109	66	10121	0.01	43	4790	0.01	0.73	0.49-1.09	0.49
F40	Phobic anxiety disorders	41	26	10161	0	15	4818	0	0.82	0.42-1.67	1
R23	Other skin changes	214	144	10043	0.01	70	4763	0.01	0.98	0.73-1.32	1
I67	Other cerebrovascular diseases	109	70	10117	0.01	39	4794	0.01	0.85	0.57-1.29	0.84
I87	Other disorders of veins	290	188	9999	0.02	102	4731	0.02	0.87	0.68-1.12	0.67
S81	Open wound of knee and lower leg	67	37	10150	0	30	4803	0.01	0.58	0.35-0.98	0.24
F22	Delusional disorders	64	38	10149	0	26	4807	0.01	0.69	0.41-1.19	0.6
A07	Other protozoal intestinal diseases	9	6	10181	0	3	4830	0	0.95	0.2-5.87	1
F34	Persistent mood [affective] disorders	49	20	10167	0	29	4804	0.01	0.33	0.17-0.6	0
F13	Sedative, hypnotic, or anxiolytic related disorders	47	27	10160	0	20	4813	0	0.64	0.35-1.2	0.56
A41	Other sepsis	155	88	10099	0.01	67	4766	0.01	0.62	0.45-0.87	0.05
R11	Nausea and vomiting	297	160	10027	0.02	137	4696	0.03	0.55	0.43-0.69	0
R52	Pain, unspecified	71	42	10145	0	29	4804	0.01	0.69	0.42-1.14	0.5
T14	Injury of unspecified body region	160	111	10076	0.01	49	4784	0.01	1.08	0.76-1.54	1
S61	Open wound of wrist, hand and fingers	50	23	10164	0	27	4806	0.01	0.4	0.22-0.73	0.03
R50	Fever of other and unknown origin	128	70	10117	0.01	58	4775	0.01	0.57	0.4-0.82	0.03
Z99	Dependence on enabling machines and devices, not elsewhere classified	138	81	10106	0.01	57	4776	0.01	0.67	0.47-0.96	0.21
E46	Unspecified protein-calorie malnutrition	16	9	10178	0	7	4826	0	0.61	0.2-1.93	0.85
L89	Pressure ulcer	66	36	10151	0	30	4803	0.01	0.57	0.34-0.96	0.2
Z02	Encounter for administrative examination	85	64	10123	0.01	21	4812	0	1.45	0.87-2.5	0.56
K30	Functional dyspepsia	41	27	10160	0	14	4819	0	0.91	0.46-1.89	1
L50	Urticaria	102	68	10119	0.01	34	4799	0.01	0.95	0.62-1.48	1
G20	Parkinson's disease	28	19	10168	0	9	4824	0	1	0.43-2.52	1
N25	Disorders resulting from impaired renal tubular function	29	15	10172	0	14	4819	0	0.51	0.23-1.14	0.36
I12	Hypertensive chronic kidney disease	10	5	10182	0	5	4828	0	0.47	0.11-2.06	0.7
S39	Other and unspecified injuries of abdomen, lower back, pelvis and external genitals	47	32	10155	0	15	4818	0	1.01	0.53-2.01	1
O24	Diabetes mellitus in pregnancy, childbirth, and the puerperium	2	0	10187	0	2	4831	0	0.16	0-1.97	0.44
N92	Excessive, frequent and irregular menstruation	90	59	10128	0.01	31	4802	0.01	0.9	0.57-1.44	1
N75	Diseases of Bartholin's gland	16	11	10176	0	5	4828	0	1.04	0.33-3.83	1
R82	Other and unspecified abnormal findings in urine	134	83	10104	0.01	51	4782	0.01	0.77	0.54-1.12	0.56
R56	Convulsions, not elsewhere classified	110	73	10114	0.01	37	4796	0.01	0.94	0.62-1.43	1
B20	Human immunodeficiency virus [HIV] disease	147	65	10122	0.01	82	4751	0.02	0.37	0.26-0.52	0
K11	Diseases of salivary glands	66	35	10152	0	31	4802	0.01	0.53	0.32-0.9	0.11
L10	Pemphigus	2	1	10186	0	1	4832	0	0.47	0.01-37.24	0.93
K13	Other diseases of lip and oral mucosa	137	84	10103	0.01	53	4780	0.01	0.75	0.52-1.08	0.48
K27	Peptic ulcer, site unspecified	29	14	10173	0	15	4818	0	0.44	0.2-0.98	0.22
I70	Atherosclerosis	93	62	10125	0.01	31	4802	0.01	0.95	0.61-1.51	1
Z85	Personal history of malignant neoplasm	113	71	10116	0.01	42	4791	0.01	0.8	0.54-1.2	0.65
I71	Aortic aneurysm and dissection	49	31	10156	0	18	4815	0	0.82	0.44-1.55	0.93
D70	Neutropenia	58	40	10147	0	18	4815	0	1.05	0.59-1.96	1
S22	Fracture of rib(s), sternum and thoracic spine	192	102	10085	0.01	90	4743	0.02	0.53	0.4-0.72	0
R53	Malaise and fatigue	722	477	9710	0.05	245	4588	0.05	0.92	0.78-1.08	0.7
R68	Other general symptoms and signs	319	190	9997	0.02	129	4704	0.03	0.69	0.55-0.88	0.03
S01	Open wound of head	56	38	10149	0	18	4815	0	1	0.56-1.87	1
J44	Other chronic obstructive pulmonary disease	417	252	9935	0.03	165	4668	0.04	0.72	0.59-0.88	0.02
N02	Recurrent and persistent hematuria	7	2	10185	0	5	4828	0	0.19	0.02-1.16	0.24
L57	Skin changes due to chronic exposure to nonionizing radiation	46	27	10160	0	19	4814	0	0.67	0.36-1.28	0.61
R04	Hemorrhage from respiratory passages	164	111	10076	0.01	53	4780	0.01	0.99	0.71-1.41	1
I65	Occlusion and stenosis of precerebral arteries, not resulting in cerebral infarction	49	29	10158	0	20	4813	0	0.69	0.38-1.28	0.61
T38	Poisoning by, adverse effect of and underdosing of hormones and their synthetic substitutes and antagonists, not elsewhere classified	11	5	10182	0	6	4827	0	0.4	0.1-1.55	0.61
S43	Dislocation and sprain of joints and ligaments of shoulder girdle	39	29	10158	0	10	4823	0	1.38	0.65-3.17	0.92
M12	Other and unspecified arthropathy	27	16	10171	0	11	4822	0	0.69	0.3-1.64	0.84
E24	Cushing's syndrome	3	1	10186	0	2	4831	0	0.24	0-4.56	0.61
M87	Osteonecrosis	38	22	10165	0	16	4817	0	0.65	0.33-1.33	0.61
K25	Gastric ulcer	32	15	10172	0	17	4816	0	0.42	0.19-0.89	0.13
N13	Obstructive and reflux uropathy	85	49	10138	0	36	4797	0.01	0.64	0.41-1.02	0.27
A18	Tuberculosis of other organs	2	1	10186	0	1	4832	0	0.47	0.01-37.24	0.93
N45	Orchitis and epididymitis	30	14	10173	0	16	4817	0	0.41	0.19-0.91	0.15
K44	Diaphragmatic hernia	67	32	10155	0	35	4798	0.01	0.43	0.26-0.72	0.02
L64	Androgenic alopecia	15	7	10180	0	8	4825	0	0.41	0.13-1.31	0.44
F48	Other nonpsychotic mental disorders	11	9	10178	0	2	4831	0	2.14	0.44-20.32	0.93
K62	Other diseases of anus and rectum	350	164	10023	0.02	186	4647	0.04	0.41	0.33-0.51	0
I69	Sequelae of cerebrovascular disease	59	36	10151	0	23	4810	0	0.74	0.43-1.31	0.65
I51	Complications and ill-defined descriptions of heart disease	90	54	10133	0.01	36	4797	0.01	0.71	0.46-1.12	0.47
S62	Fracture at wrist and hand level	107	73	10114	0.01	34	4799	0.01	1.02	0.67-1.58	1
R49	Voice and resonance disorders	97	59	10128	0.01	38	4795	0.01	0.74	0.48-1.14	0.56
L85	Other epidermal thickening	121	81	10106	0.01	40	4793	0.01	0.96	0.65-1.44	1
M86	Osteomyelitis	156	88	10099	0.01	68	4765	0.01	0.61	0.44-0.85	0.04
R64	Cachexia	19	7	10180	0	12	4821	0	0.28	0.09-0.76	0.06
L02	Cutaneous abscess, furuncle and carbuncle	330	185	10002	0.02	145	4688	0.03	0.6	0.48-0.75	0
I07	Rheumatic tricuspid valve diseases	5	3	10184	0	2	4831	0	0.71	0.08-8.52	1
E07	Other disorders of thyroid	26	15	10172	0	11	4822	0	0.65	0.28-1.56	0.69
K51	Ulcerative colitis	15	5	10182	0	10	4823	0	0.24	0.06-0.76	0.09
R27	Other lack of coordination	21	13	10174	0	8	4825	0	0.77	0.3-2.15	1
H60	Otitis externa	136	90	10097	0.01	46	4787	0.01	0.93	0.64-1.36	1
I61	Nontraumatic intracerebral hemorrhage	44	26	10161	0	18	4815	0	0.68	0.36-1.33	0.64
D35	Benign neoplasm of other and unspecified endocrine glands	49	32	10155	0	17	4816	0	0.89	0.48-1.72	1
L73	Other follicular disorders	115	68	10119	0.01	47	4786	0.01	0.68	0.46-1.02	0.3
G50	Disorders of trigeminal nerve	9	3	10184	0	6	4827	0	0.24	0.04-1.11	0.24
F12	Cannabis related disorders	99	63	10124	0.01	36	4797	0.01	0.83	0.54-1.29	0.82
E29	Testicular dysfunction	40	29	10158	0	11	4822	0	1.25	0.61-2.78	1
R18	Ascites	26	13	10174	0	13	4820	0	0.47	0.2-1.11	0.31
M43	Other deforming dorsopathies	56	33	10154	0	23	4810	0	0.68	0.39-1.21	0.56
S92	Fracture of foot and toe, except ankle	86	58	10129	0.01	28	4805	0.01	0.98	0.61-1.6	1
I81	Portal vein thrombosis	7	0	10187	0	7	4826	0	0.06	0-0.44	0.01
G51	Facial nerve disorders	59	43	10144	0	16	4817	0	1.28	0.7-2.43	0.91
D75	Other and unspecified diseases of blood and blood-forming organs	232	142	10045	0.01	90	4743	0.02	0.74	0.57-0.98	0.23
H66	Suppurative and unspecified otitis media	66	43	10144	0	23	4810	0	0.89	0.52-1.54	1
A31	Infection due to other mycobacteria	27	17	10170	0	10	4823	0	0.81	0.35-1.97	1
I73	Other peripheral vascular diseases	138	85	10102	0.01	53	4780	0.01	0.76	0.53-1.09	0.49
G06	Intracranial and intraspinal abscess and granuloma	25	13	10174	0	12	4821	0	0.51	0.22-1.23	0.51
B89	Unspecified parasitic disease	6	4	10183	0	2	4831	0	0.95	0.14-10.49	1
F03	Unspecified dementia	30	17	10170	0	13	4820	0	0.62	0.28-1.39	0.61
K46	Unspecified abdominal hernia	33	22	10165	0	11	4822	0	0.95	0.44-2.17	1
H50	Other strabismus	53	32	10155	0	21	4812	0	0.72	0.4-1.32	0.61
R62	Lack of expected normal physiological development in childhood and adults	57	28	10159	0	29	4804	0.01	0.46	0.26-0.8	0.05
F09	Unspecified mental disorder due to known physiological condition	17	7	10180	0	10	4823	0	0.33	0.11-0.97	0.23
T68	Hypothermia	3	2	10185	0	1	4832	0	0.95	0.05-55.99	1
T83	Complications of genitourinary prosthetic devices, implants and grafts	32	20	10167	0	12	4821	0	0.79	0.37-1.77	0.97
N15	Other renal tubulo-interstitial diseases	8	5	10182	0	3	4830	0	0.79	0.15-5.09	1
S82	Fracture of lower leg, including ankle	236	134	10053	0.01	102	4731	0.02	0.62	0.47-0.81	0.01
F51	Sleep disorders not due to a substance or known physiological condition	208	139	10048	0.01	69	4764	0.01	0.96	0.71-1.3	1
E16	Other disorders of pancreatic internal secretion	47	26	10161	0	21	4812	0	0.59	0.32-1.1	0.4
Z88	Allergy status to drugs, medicaments and biological substances	24	13	10174	0	11	4822	0	0.56	0.23-1.38	0.61
J16	Pneumonia due to other infectious organisms, not elsewhere classified	1	0	10187	0	1	4832	0	0.24	0-4.56	0.61
J18	Pneumonia, unspecified organism	224	135	10052	0.01	89	4744	0.02	0.72	0.54-0.95	0.15
B49	Unspecified mycosis	10	4	10183	0	6	4827	0	0.32	0.07-1.33	0.41
S14	Injury of nerves and spinal cord at neck level	13	5	10182	0	8	4825	0	0.3	0.08-1.03	0.24
S12	Fracture of cervical vertebra and other parts of neck	34	11	10176	0	23	4810	0	0.23	0.1-0.48	0
M70	Soft tissue disorders related to use, overuse and pressure	98	45	10142	0	53	4780	0.01	0.4	0.26-0.61	0
H30	Chorioretinal inflammation	8	1	10186	0	7	4826	0	0.07	0-0.53	0.03
B45	Cryptococcosis	8	0	10187	0	8	4825	0	0.05	0-0.38	0.01
A74	Other diseases caused by chlamydiae	20	11	10176	0	9	4824	0	0.58	0.22-1.58	0.61
F64	Gender identity disorders	84	50	10137	0	34	4799	0.01	0.7	0.44-1.11	0.5
L90	Atrophic disorders of skin	35	19	10168	0	16	4817	0	0.56	0.27-1.17	0.44
A53	Other and unspecified syphilis	119	73	10114	0.01	46	4787	0.01	0.75	0.51-1.11	0.53
J96	Respiratory failure, not elsewhere classified	124	68	10119	0.01	56	4777	0.01	0.57	0.4-0.83	0.04
Z51	Encounter for other aftercare and medical care	27	16	10171	0	11	4822	0	0.69	0.3-1.64	0.84
F29	Unspecified psychosis not due to a substance or known physiological condition	98	65	10122	0.01	33	4800	0.01	0.93	0.6-1.47	1
T30	Burn and corrosion, body region unspecified	35	26	10161	0	9	4824	0	1.37	0.62-3.33	0.91
H16	Keratitis	49	30	10157	0	19	4814	0	0.75	0.41-1.41	0.78
I82	Other venous embolism and thrombosis	124	73	10114	0.01	51	4782	0.01	0.68	0.47-0.99	0.24
H18	Other disorders of cornea	61	39	10148	0	22	4811	0	0.84	0.49-1.49	0.92
G40	Epilepsy and recurrent seizures	70	47	10140	0	23	4810	0	0.97	0.58-1.67	1
C44	Other and unspecified malignant neoplasm of skin	57	35	10152	0	22	4811	0	0.75	0.43-1.35	0.72
J10	Influenza due to other identified influenza virus	26	14	10173	0	12	4821	0	0.55	0.24-1.31	0.53
B86	Scabies	42	30	10157	0	12	4821	0	1.19	0.59-2.55	1
D63	Anemia in chronic diseases classified elsewhere	66	39	10148	0	27	4806	0.01	0.68	0.41-1.16	0.54
D84	Other immunodeficiencies	40	15	10172	0	25	4808	0.01	0.28	0.14-0.56	0
L08	Other local infections of skin and subcutaneous tissue	132	85	10102	0.01	47	4786	0.01	0.86	0.59-1.25	0.82
T80	Complications following infusion, transfusion and therapeutic injection	13	4	10183	0	9	4824	0	0.21	0.05-0.75	0.07
L65	Other nonscarring hair loss	171	118	10069	0.01	53	4780	0.01	1.06	0.76-1.49	1
B44	Aspergillosis	9	1	10186	0	8	4825	0	0.06	0-0.44	0.01
B59	Pneumocystosis	7	4	10183	0	3	4830	0	0.63	0.11-4.32	1
T23	Burn and corrosion of wrist and hand	10	6	10181	0	4	4829	0	0.71	0.17-3.43	1
W57	Bitten or stung by nonvenomous insect and other nonvenomous arthropods	46	26	10161	0	20	4813	0	0.62	0.33-1.16	0.47
S51	Open wound of elbow and forearm	11	3	10184	0	8	4825	0	0.18	0.03-0.74	0.07
E08	Diabetes mellitus due to underlying condition	47	29	10158	0	18	4815	0	0.76	0.41-1.46	0.77
Y09	Assault by unspecified means	46	24	10163	0	22	4811	0	0.52	0.28-0.97	0.21
K04	Diseases of pulp and periapical tissues	85	53	10134	0.01	32	4801	0.01	0.78	0.5-1.26	0.69
A55	Chlamydial lymphogranuloma (venereum)	3	2	10185	0	1	4832	0	0.95	0.05-55.99	1
A60	Anogenital herpesviral [herpes simplex] infections	58	34	10153	0	24	4809	0	0.67	0.39-1.18	0.56
A51	Early syphilis	23	15	10172	0	8	4825	0	0.89	0.35-2.42	1
Z65	Problems related to other psychosocial circumstances	87	54	10133	0.01	33	4800	0.01	0.78	0.49-1.24	0.63
J35	Chronic diseases of tonsils and adenoids	24	20	10167	0	4	4829	0	2.37	0.79-9.56	0.5
F90	Attention-deficit hyperactivity disorders	31	17	10170	0	14	4819	0	0.58	0.27-1.26	0.5
N44	Noninflammatory disorders of testis	3	1	10186	0	2	4831	0	0.24	0-4.56	0.61
W55	Contact with other mammals	11	5	10182	0	6	4827	0	0.4	0.1-1.55	0.61
X78	Intentional self-harm by sharp object	1	0	10187	0	1	4832	0	0.24	0-4.56	0.61
I16	Hypertensive crisis	56	30	10157	0	26	4807	0.01	0.55	0.31-0.96	0.22
A56	Other sexually transmitted chlamydial diseases	3	0	10187	0	3	4830	0	0.12	0-1.2	0.24
I27	Other pulmonary heart diseases	92	50	10137	0	42	4791	0.01	0.56	0.37-0.87	0.07
R85	Abnormal findings in specimens from digestive organs and abdominal cavity	31	12	10175	0	19	4814	0	0.3	0.13-0.65	0.02
S91	Open wound of ankle, foot and toes	40	23	10164	0	17	4816	0	0.64	0.33-1.28	0.59
S99	Other and unspecified injuries of ankle and foot	36	20	10167	0	16	4817	0	0.59	0.29-1.22	0.55
N19	Unspecified kidney failure	22	10	10177	0	12	4821	0	0.39	0.15-1	0.24
S27	Injury of other and unspecified intrathoracic organs	9	3	10184	0	6	4827	0	0.24	0.04-1.11	0.24
G57	Mononeuropathies of lower limb	96	62	10125	0.01	34	4799	0.01	0.86	0.56-1.36	0.93
J04	Acute laryngitis and tracheitis	9	5	10182	0	4	4829	0	0.59	0.13-2.99	0.91
K12	Stomatitis and related lesions	66	39	10148	0	27	4806	0.01	0.68	0.41-1.16	0.54
K14	Diseases of tongue	72	38	10149	0	34	4799	0.01	0.53	0.32-0.87	0.08
J40	Bronchitis, not specified as acute or chronic	30	24	10163	0	6	4827	0	1.9	0.76-5.69	0.59
E34	Other endocrine disorders	20	11	10176	0	9	4824	0	0.58	0.22-1.58	0.61
N82	Fistulae involving female genital tract	3	0	10187	0	3	4830	0	0.12	0-1.2	0.24
N87	Dysplasia of cervix uteri	38	30	10157	0	8	4825	0	1.78	0.8-4.5	0.56
N90	Other noninflammatory disorders of vulva and perineum	82	56	10131	0.01	26	4807	0.01	1.02	0.63-1.7	1
C10	Malignant neoplasm of oropharynx	8	5	10182	0	3	4830	0	0.79	0.15-5.09	1
C01	Malignant neoplasm of base of tongue	1	0	10187	0	1	4832	0	0.24	0-4.56	0.61
B85	Pediculosis and phthiriasis	35	21	10166	0	14	4819	0	0.71	0.34-1.51	0.79
J12	Viral pneumonia, not elsewhere classified	46	28	10159	0	18	4815	0	0.74	0.39-1.42	0.76
B00	Herpesviral [herpes simplex] infections	155	114	10073	0.01	41	4792	0.01	1.32	0.92-1.94	0.53
I35	Nonrheumatic aortic valve disorders	56	35	10152	0	21	4812	0	0.79	0.45-1.43	0.82
S49	Other and unspecified injuries of shoulder and upper arm	19	9	10178	0	10	4823	0	0.43	0.15-1.17	0.39
T16	Foreign body in ear	7	4	10183	0	3	4830	0	0.63	0.11-4.32	1
B99	Other and unspecified infectious diseases	7	4	10183	0	3	4830	0	0.63	0.11-4.32	1
J02	Acute pharyngitis	157	96	10091	0.01	61	4772	0.01	0.74	0.53-1.05	0.41
D61	Other aplastic anemias and other bone marrow failure syndromes	17	11	10176	0	6	4827	0	0.87	0.29-2.87	1
H27	Other disorders of lens	12	8	10179	0	4	4829	0	0.95	0.25-4.31	1
Z13	Encounter for screening for other diseases and disorders	196	134	10053	0.01	62	4771	0.01	1.03	0.75-1.41	1
R47	Speech disturbances, not elsewhere classified	54	34	10153	0	20	4813	0	0.81	0.45-1.48	0.9
K94	Complications of artificial openings of the digestive system	9	5	10182	0	4	4829	0	0.59	0.13-2.99	0.91
T17	Foreign body in respiratory tract	11	6	10181	0	5	4828	0	0.57	0.14-2.36	0.76
E65	Localized adiposity	11	6	10181	0	5	4828	0	0.57	0.14-2.36	0.76
U09	Post COVID-19 condition	25	17	10170	0	8	4825	0	1.01	0.41-2.7	1
I26	Pulmonary embolism	127	66	10121	0.01	61	4772	0.01	0.51	0.35-0.74	0.01
J93	Pneumothorax and air leak	15	7	10180	0	8	4825	0	0.41	0.13-1.31	0.44
Z18	Retained foreign body fragments	4	2	10185	0	2	4831	0	0.47	0.03-6.55	0.99
M23	Internal derangement of knee	38	30	10157	0	8	4825	0	1.78	0.8-4.5	0.56
B34	Viral infection of unspecified site	67	40	10147	0	27	4806	0.01	0.7	0.42-1.19	0.61
F98	Other behavioral and emotional disorders with onset usually occurring in childhood and adolescence	11	8	10179	0	3	4830	0	1.27	0.3-7.41	1
M1A	Chronic gout	70	38	10149	0	32	4801	0.01	0.56	0.34-0.93	0.17
R90	Abnormal findings on diagnostic imaging of central nervous system	30	19	10168	0	11	4822	0	0.82	0.37-1.91	0.96
S34	Injury of lumbar and sacral spinal cord and nerves at abdomen, lower back and pelvis level	5	2	10185	0	3	4830	0	0.32	0.03-2.76	0.75
S69	Other and unspecified injuries of wrist, hand and finger(s)	41	26	10161	0	15	4818	0	0.82	0.42-1.67	1
G90	Disorders of autonomic nervous system	7	4	10183	0	3	4830	0	0.63	0.11-4.32	1
K20	Esophagitis	31	15	10172	0	16	4817	0	0.44	0.2-0.96	0.23
Z56	Problems related to employment and unemployment	37	26	10161	0	11	4822	0	1.12	0.54-2.52	1
E43	Unspecified severe protein-calorie malnutrition	27	15	10172	0	12	4821	0	0.59	0.26-1.39	0.61
K58	Irritable bowel syndrome	43	18	10169	0	25	4808	0.01	0.34	0.17-0.65	0.01
C21	Malignant neoplasm of anus and anal canal	8	0	10187	0	8	4825	0	0.05	0-0.38	0.01
A52	Late syphilis	52	29	10158	0	23	4810	0	0.6	0.33-1.08	0.36
M95	Other acquired deformities of musculoskeletal system and connective tissue	19	13	10174	0	6	4827	0	1.03	0.36-3.3	1
B95	Streptococcus, Staphylococcus, and Enterococcus as the cause of diseases classified elsewhere	54	26	10161	0	28	4805	0.01	0.44	0.25-0.78	0.04
R78	Findings of drugs and other substances, not normally found in blood	94	46	10141	0	48	4785	0.01	0.45	0.29-0.69	0
B07	Viral warts	130	90	10097	0.01	40	4793	0.01	1.07	0.73-1.59	1
S31	Open wound of abdomen, lower back, pelvis and external genitals	26	14	10173	0	12	4821	0	0.55	0.24-1.31	0.53
L82	Seborrheic keratosis	132	88	10099	0.01	44	4789	0.01	0.95	0.65-1.4	1
S11	Open wound of neck	4	1	10186	0	3	4830	0	0.16	0-1.97	0.44
T50	Poisoning by, adverse effect of and underdosing of diuretics and other and unspecified drugs, medicaments and biological substances	67	38	10149	0	29	4804	0.01	0.62	0.37-1.04	0.33
D69	Purpura and other hemorrhagic conditions	151	95	10092	0.01	56	4777	0.01	0.8	0.57-1.14	0.61
M94	Other disorders of cartilage	45	32	10155	0	13	4820	0	1.17	0.6-2.43	1
N41	Inflammatory diseases of prostate	23	13	10174	0	10	4823	0	0.62	0.25-1.57	0.65
C83	Non-follicular lymphoma	14	7	10180	0	7	4826	0	0.47	0.14-1.58	0.56
L24	Irritant contact dermatitis	42	28	10159	0	14	4819	0	0.95	0.48-1.95	1
I99	Other and unspecified disorders of circulatory system	16	11	10176	0	5	4828	0	1.04	0.33-3.83	1
W89	Exposure to man-made visible and ultraviolet light	1	0	10187	0	1	4832	0	0.24	0-4.56	0.61
K50	Crohn's disease [regional enteritis]	5	1	10186	0	4	4829	0	0.12	0-1.2	0.24
G93	Other disorders of brain	100	61	10126	0.01	39	4794	0.01	0.74	0.49-1.14	0.56
Z43	Encounter for attention to artificial openings	10	3	10184	0	7	4826	0	0.2	0.03-0.89	0.14
S86	Injury of muscle, fascia and tendon at lower leg level	24	14	10173	0	10	4823	0	0.66	0.27-1.67	0.8
L01	Impetigo	20	14	10173	0	6	4827	0	1.11	0.4-3.52	1
S50	Superficial injury of elbow and forearm	6	1	10186	0	5	4828	0	0.09	0-0.85	0.13
S66	Injury of muscle, fascia and tendon at wrist and hand level	18	12	10175	0	6	4827	0	0.95	0.33-3.08	1
S54	Injury of nerves at forearm level	6	4	10183	0	2	4831	0	0.95	0.14-10.49	1
D13	Benign neoplasm of other and ill-defined parts of digestive system	7	5	10182	0	2	4831	0	1.19	0.19-12.46	1
Z68	Body mass index [BMI]	272	190	9997	0.02	82	4751	0.02	1.1	0.84-1.45	0.93
Z89	Acquired absence of limb	52	30	10157	0	22	4811	0	0.65	0.36-1.18	0.52
T87	Complications peculiar to reattachment and amputation	5	4	10183	0	1	4832	0	1.9	0.19-93.46	1
I74	Arterial embolism and thrombosis	7	3	10184	0	4	4829	0	0.36	0.05-2.1	0.61
S88	Traumatic amputation of lower leg	15	11	10176	0	4	4829	0	1.3	0.39-5.62	1
F99	Mental disorder, not otherwise specified	45	21	10166	0	24	4809	0	0.41	0.22-0.78	0.05
E86	Volume depletion	32	18	10169	0	14	4819	0	0.61	0.29-1.32	0.61
M00	Pyogenic arthritis	24	11	10176	0	13	4820	0	0.4	0.16-0.97	0.21
N10	Acute pyelonephritis	9	6	10181	0	3	4830	0	0.95	0.2-5.87	1
A49	Bacterial infection of unspecified site	39	20	10167	0	19	4814	0	0.5	0.25-0.99	0.24
N49	Inflammatory disorders of male genital organs, not elsewhere classified	14	5	10182	0	9	4824	0	0.26	0.07-0.88	0.15
S02	Fracture of skull and facial bones	131	80	10107	0.01	51	4782	0.01	0.74	0.52-1.08	0.46
N36	Other disorders of urethra	16	9	10178	0	7	4826	0	0.61	0.2-1.93	0.85
L27	Dermatitis due to substances taken internally	16	11	10176	0	5	4828	0	1.04	0.33-3.83	1
R87	Abnormal findings in specimens from female genital organs	299	228	9959	0.02	71	4762	0.01	1.54	1.17-2.04	0.02
N97	Female infertility	7	4	10183	0	3	4830	0	0.63	0.11-4.32	1
R44	Other symptoms and signs involving general sensations and perceptions	30	16	10171	0	14	4819	0	0.54	0.25-1.2	0.47
D58	Other hereditary hemolytic anemias	23	16	10171	0	7	4826	0	1.08	0.42-3.12	1
I49	Other cardiac arrhythmias	131	96	10091	0.01	35	4798	0.01	1.3	0.88-1.98	0.61
K22	Other diseases of esophagus	75	35	10152	0	40	4793	0.01	0.41	0.25-0.67	0
N89	Other noninflammatory disorders of vagina	240	163	10024	0.02	77	4756	0.02	1	0.76-1.34	1
C78	Secondary malignant neoplasm of respiratory and digestive organs	11	7	10180	0	4	4829	0	0.83	0.21-3.87	1
C25	Malignant neoplasm of pancreas	5	1	10186	0	4	4829	0	0.12	0-1.2	0.24
S16	Injury of muscle, fascia and tendon at neck level	52	36	10151	0	16	4817	0	1.07	0.58-2.06	1
B19	Unspecified viral hepatitis	114	66	10121	0.01	48	4785	0.01	0.65	0.44-0.97	0.21
E26	Hyperaldosteronism	13	6	10181	0	7	4826	0	0.41	0.11-1.41	0.51
M27	Other diseases of jaws	15	11	10176	0	4	4829	0	1.3	0.39-5.62	1
J39	Other diseases of upper respiratory tract	54	37	10150	0	17	4816	0	1.03	0.57-1.96	1
S09	Other and unspecified injuries of head	76	49	10138	0	27	4806	0.01	0.86	0.53-1.43	0.93
B17	Other acute viral hepatitis	8	5	10182	0	3	4830	0	0.79	0.15-5.09	1
K06	Other disorders of gingiva and edentulous alveolar ridge	39	28	10159	0	11	4822	0	1.21	0.58-2.69	1
D86	Sarcoidosis	8	5	10182	0	3	4830	0	0.79	0.15-5.09	1
Q28	Other congenital malformations of circulatory system	11	7	10180	0	4	4829	0	0.83	0.21-3.87	1
I77	Other disorders of arteries and arterioles	67	41	10146	0	26	4807	0.01	0.75	0.45-1.27	0.61
G54	Nerve root and plexus disorders	11	5	10182	0	6	4827	0	0.4	0.1-1.55	0.61
S24	Injury of nerves and spinal cord at thorax level	4	1	10186	0	3	4830	0	0.16	0-1.97	0.44
Q27	Other congenital malformations of peripheral vascular system	6	4	10183	0	2	4831	0	0.95	0.14-10.49	1
G82	Paraplegia (paraparesis) and quadriplegia (quadriparesis)	13	3	10184	0	10	4823	0	0.14	0.03-0.55	0.02
Z60	Problems related to social environment	28	17	10170	0	11	4822	0	0.73	0.32-1.73	0.85
B04	Monkeypox	7	4	10183	0	3	4830	0	0.63	0.11-4.32	1
C34	Malignant neoplasm of bronchus and lung	59	35	10152	0	24	4809	0	0.69	0.4-1.22	0.56
D47	Other neoplasms of uncertain behavior of lymphoid, hematopoietic and related tissue	40	24	10163	0	16	4817	0	0.71	0.36-1.43	0.71
R43	Disturbances of smell and taste	46	31	10156	0	15	4818	0	0.98	0.51-1.96	1
J32	Chronic sinusitis	86	44	10143	0	42	4791	0.01	0.49	0.32-0.78	0.02
R77	Other abnormalities of plasma proteins	76	48	10139	0	28	4805	0.01	0.81	0.5-1.35	0.82
I72	Other aneurysm	31	25	10162	0	6	4827	0	1.98	0.79-5.9	0.59
Z15	Genetic susceptibility to disease	35	9	10178	0	26	4807	0.01	0.16	0.07-0.36	0
C56	Malignant neoplasm of ovary	14	7	10180	0	7	4826	0	0.47	0.14-1.58	0.56
J90	Pleural effusion, not elsewhere classified	44	23	10164	0	21	4812	0	0.52	0.27-0.99	0.24
G25	Other extrapyramidal and movement disorders	96	58	10129	0.01	38	4795	0.01	0.72	0.47-1.12	0.5
Z30	Encounter for contraceptive management	102	69	10118	0.01	33	4800	0.01	0.99	0.65-1.55	1
N83	Noninflammatory disorders of ovary, fallopian tube and broad ligament	59	43	10144	0	16	4817	0	1.28	0.7-2.43	0.91
M24	Other specific joint derangements	39	25	10162	0	14	4819	0	0.85	0.42-1.76	1
G95	Other and unspecified diseases of spinal cord	51	29	10158	0	22	4811	0	0.62	0.35-1.14	0.44
I20	Angina pectoris	85	51	10136	0.01	34	4799	0.01	0.71	0.45-1.13	0.5
Q82	Other congenital malformations of skin	14	7	10180	0	7	4826	0	0.47	0.14-1.58	0.56
K61	Abscess of anal and rectal regions	15	12	10175	0	3	4830	0	1.9	0.51-10.49	0.84
D05	Carcinoma in situ of breast	40	27	10160	0	13	4820	0	0.99	0.49-2.08	1
M45	Ankylosing spondylitis	1	0	10187	0	1	4832	0	0.24	0-4.56	0.61
K56	Paralytic ileus and intestinal obstruction without hernia	79	33	10154	0	46	4787	0.01	0.34	0.21-0.54	0
M53	Other and unspecified dorsopathies, not elsewhere classified	78	52	10135	0.01	26	4807	0.01	0.95	0.58-1.58	1
I13	Hypertensive heart and chronic kidney disease	5	3	10184	0	2	4831	0	0.71	0.08-8.52	1
Z77	Other contact with and (suspected) exposures hazardous to health	38	25	10162	0	13	4820	0	0.91	0.45-1.94	1
Y08	Assault by other specified means	3	1	10186	0	2	4831	0	0.24	0-4.56	0.61
F01	Vascular dementia	18	11	10176	0	7	4826	0	0.75	0.26-2.27	1
N94	Pain and other conditions associated with female genital organs and menstrual cycle	138	99	10088	0.01	39	4794	0.01	1.21	0.82-1.8	0.78
N63	Unspecified lump in breast	152	101	10086	0.01	51	4782	0.01	0.94	0.66-1.34	1
N70	Salpingitis and oophoritis	8	5	10182	0	3	4830	0	0.79	0.15-5.09	1
K82	Other diseases of gallbladder	78	50	10137	0	28	4805	0.01	0.85	0.52-1.4	0.91
S96	Injury of muscle and tendon at ankle and foot level	12	6	10181	0	6	4827	0	0.47	0.13-1.77	0.61
I34	Nonrheumatic mitral valve disorders	67	38	10149	0	29	4804	0.01	0.62	0.37-1.04	0.33
L72	Follicular cysts of skin and subcutaneous tissue	156	105	10082	0.01	51	4782	0.01	0.98	0.69-1.4	1
R59	Enlarged lymph nodes	125	80	10107	0.01	45	4788	0.01	0.84	0.58-1.24	0.81
R61	Generalized hyperhidrosis	116	77	10110	0.01	39	4794	0.01	0.94	0.63-1.42	1
J95	Intraoperative and postprocedural complications and disorders of respiratory system, not elsewhere classified	7	2	10185	0	5	4828	0	0.19	0.02-1.16	0.24
D32	Benign neoplasm of meninges	20	11	10176	0	9	4824	0	0.58	0.22-1.58	0.61
T07	Unspecified multiple injuries	14	9	10178	0	5	4828	0	0.85	0.26-3.24	1
S30	Superficial injury of abdomen, lower back, pelvis and external genitals	21	12	10175	0	9	4824	0	0.63	0.24-1.7	0.77
I47	Paroxysmal tachycardia	73	47	10140	0	26	4807	0.01	0.86	0.52-1.44	0.93
S53	Dislocation and sprain of joints and ligaments of elbow	3	0	10187	0	3	4830	0	0.12	0-1.2	0.24
K45	Other abdominal hernia	3	2	10185	0	1	4832	0	0.95	0.05-55.99	1
S52	Fracture of forearm	92	65	10122	0.01	27	4806	0.01	1.14	0.72-1.87	1
Z48	Encounter for other postprocedural aftercare	41	27	10160	0	14	4819	0	0.91	0.46-1.89	1
H81	Disorders of vestibular function	175	119	10068	0.01	56	4777	0.01	1.01	0.73-1.41	1
E80	Disorders of porphyrin and bilirubin metabolism	43	28	10159	0	15	4818	0	0.89	0.46-1.79	1
J86	Pyothorax	6	3	10184	0	3	4830	0	0.47	0.06-3.54	0.82
E74	Other disorders of carbohydrate metabolism	10	6	10181	0	4	4829	0	0.71	0.17-3.43	1
B78	Strongyloidiasis	12	8	10179	0	4	4829	0	0.95	0.25-4.31	1
H49	Paralytic strabismus	21	13	10174	0	8	4825	0	0.77	0.3-2.15	1
S93	Dislocation and sprain of joints and ligaments at ankle, foot and toe level	58	32	10155	0	26	4807	0.01	0.58	0.34-1.02	0.27
F45	Somatoform disorders	10	7	10180	0	3	4830	0	1.11	0.25-6.64	1
A03	Shigellosis	6	4	10183	0	2	4831	0	0.95	0.14-10.49	1
I80	Phlebitis and thrombophlebitis	13	8	10179	0	5	4828	0	0.76	0.22-2.95	1
J20	Acute bronchitis	15	9	10178	0	6	4827	0	0.71	0.23-2.43	0.98
S29	Other and unspecified injuries of thorax	29	19	10168	0	10	4823	0	0.9	0.4-2.17	1
T84	Complications of internal orthopedic prosthetic devices, implants and grafts	35	24	10163	0	11	4822	0	1.04	0.49-2.34	1
N80	Endometriosis	34	24	10163	0	10	4823	0	1.14	0.52-2.67	1
E01	Iodine-deficiency related thyroid disorders and allied conditions	8	4	10183	0	4	4829	0	0.47	0.09-2.55	0.67
V87	Traffic accident of specified type but victim's mode of transport unknown	6	3	10184	0	3	4830	0	0.47	0.06-3.54	0.82
F07	Personality and behavioral disorders due to known physiological condition	16	13	10174	0	3	4830	0	2.06	0.56-11.26	0.7
A15	Respiratory tuberculosis	32	20	10167	0	12	4821	0	0.79	0.37-1.77	0.97
S90	Superficial injury of ankle, foot and toes	47	30	10157	0	17	4816	0	0.84	0.45-1.62	0.93
M26	Dentofacial anomalies [including malocclusion]	63	44	10143	0	19	4814	0	1.1	0.63-2	1
M84	Disorder of continuity of bone	15	8	10179	0	7	4826	0	0.54	0.17-1.76	0.66
Z83	Family history of other specific disorders	89	60	10127	0.01	29	4804	0.01	0.98	0.62-1.59	1
N34	Urethritis and urethral syndrome	14	9	10178	0	5	4828	0	0.85	0.26-3.24	1
S89	Other and unspecified injuries of lower leg	36	22	10165	0	14	4819	0	0.74	0.36-1.58	0.8
Z73	Problems related to life management difficulty	15	12	10175	0	3	4830	0	1.9	0.51-10.49	0.84
J69	Pneumonitis due to solids and liquids	28	18	10169	0	10	4823	0	0.85	0.37-2.07	1
W05	Fall from non-moving wheelchair, nonmotorized scooter and motorized mobility scooter	2	1	10186	0	1	4832	0	0.47	0.01-37.24	0.93
S00	Superficial injury of head	28	17	10170	0	11	4822	0	0.73	0.32-1.73	0.85
L70	Acne	33	19	10168	0	14	4819	0	0.64	0.31-1.39	0.65
C46	Kaposi's sarcoma	8	1	10186	0	7	4826	0	0.07	0-0.53	0.03
M60	Myositis	12	5	10182	0	7	4826	0	0.34	0.08-1.24	0.33
V89	Motor- or nonmotor-vehicle accident, type of vehicle unspecified	59	39	10148	0	20	4813	0	0.92	0.53-1.68	1
D01	Carcinoma in situ of other and unspecified digestive organs	9	2	10185	0	7	4826	0	0.14	0.01-0.71	0.07
I31	Other diseases of pericardium	26	17	10170	0	9	4824	0	0.9	0.38-2.28	1
I15	Secondary hypertension	27	15	10172	0	12	4821	0	0.59	0.26-1.39	0.61
M32	Systemic lupus erythematosus (SLE)	9	6	10181	0	3	4830	0	0.95	0.2-5.87	1
J41	Simple and mucopurulent chronic bronchitis	20	12	10175	0	8	4825	0	0.71	0.27-2.01	0.91
C69	Malignant neoplasm of eye and adnexa	3	2	10185	0	1	4832	0	0.95	0.05-55.99	1
C85	Other specified and unspecified types of non-Hodgkin lymphoma	20	9	10178	0	11	4822	0	0.39	0.14-1.03	0.28
Z55	Problems related to education and literacy	53	33	10154	0	20	4813	0	0.78	0.44-1.44	0.8
Z94	Transplanted organ and tissue status	37	14	10173	0	23	4810	0	0.29	0.14-0.58	0.01
I45	Other conduction disorders	51	30	10157	0	21	4812	0	0.68	0.37-1.25	0.6
M15	Polyosteoarthritis	62	37	10150	0	25	4808	0.01	0.7	0.41-1.22	0.59
R17	Unspecified jaundice	51	35	10152	0	16	4817	0	1.04	0.56-2.01	1
D49	Neoplasms of unspecified behavior	50	30	10157	0	20	4813	0	0.71	0.39-1.32	0.61
I60	Nontraumatic subarachnoid hemorrhage	48	35	10152	0	13	4820	0	1.28	0.66-2.64	0.93
F39	Unspecified mood [affective] disorder	61	41	10146	0	20	4813	0	0.97	0.56-1.75	1
T45	Poisoning by, adverse effect of and underdosing of primarily systemic and hematological agents, not elsewhere classified	25	17	10170	0	8	4825	0	1.01	0.41-2.7	1
M71	Other bursopathies	48	32	10155	0	16	4817	0	0.95	0.5-1.85	1
S76	Injury of muscle, fascia and tendon at hip and thigh level	31	16	10171	0	15	4818	0	0.51	0.23-1.1	0.39
Z63	Other problems related to primary support group, including family circumstances	190	128	10059	0.01	62	4771	0.01	0.98	0.72-1.35	1
G43	Migraine	215	156	10031	0.02	59	4774	0.01	1.26	0.92-1.73	0.53
W10	Fall on and from stairs and steps	16	9	10178	0	7	4826	0	0.61	0.2-1.93	0.85
C49	Malignant neoplasm of other connective and soft tissue	14	12	10175	0	2	4831	0	2.85	0.63-26.22	0.62
K81	Cholecystitis	67	43	10144	0	24	4809	0	0.85	0.5-1.47	0.93
Q89	Other congenital malformations, not elsewhere classified	11	8	10179	0	3	4830	0	1.27	0.3-7.41	1
D21	Other benign neoplasms of connective and other soft tissue	64	53	10134	0.01	11	4822	0	2.29	1.18-4.87	0.1
S80	Superficial injury of knee and lower leg	29	16	10171	0	13	4820	0	0.58	0.26-1.32	0.56
N73	Other female pelvic inflammatory diseases	10	5	10182	0	5	4828	0	0.47	0.11-2.06	0.7
F42	Obsessive-compulsive disorder	20	16	10171	0	4	4829	0	1.9	0.61-7.81	0.75
I76	Septic arterial embolism	1	0	10187	0	1	4832	0	0.24	0-4.56	0.61
K26	Duodenal ulcer	17	10	10177	0	7	4826	0	0.68	0.23-2.1	0.87
D62	Acute posthemorrhagic anemia	12	9	10178	0	3	4830	0	1.42	0.36-8.18	1
H34	Retinal vascular occlusions	65	39	10148	0	26	4807	0.01	0.71	0.42-1.22	0.61
L53	Other erythematous conditions	16	7	10180	0	9	4824	0	0.37	0.12-1.11	0.3
N65	Deformity and disproportion of reconstructed breast	2	1	10186	0	1	4832	0	0.47	0.01-37.24	0.93
Z17	Estrogen receptor status	64	48	10139	0	16	4817	0	1.43	0.79-2.69	0.61
J80	Acute respiratory distress syndrome	10	5	10182	0	5	4828	0	0.47	0.11-2.06	0.7
Q18	Other congenital malformations of face and neck	8	4	10183	0	4	4829	0	0.47	0.09-2.55	0.67
W01	Fall on same level from slipping, tripping and stumbling	4	1	10186	0	3	4830	0	0.16	0-1.97	0.44
N47	Disorders of prepuce	10	5	10182	0	5	4828	0	0.47	0.11-2.06	0.7
K60	Fissure and fistula of anal and rectal regions	26	15	10172	0	11	4822	0	0.65	0.28-1.56	0.69
Q85	Phakomatoses, not elsewhere classified	5	3	10184	0	2	4831	0	0.71	0.08-8.52	1
G31	Other degenerative diseases of nervous system, not elsewhere classified	54	37	10150	0	17	4816	0	1.03	0.57-1.96	1
D33	Benign neoplasm of brain and other parts of central nervous system	9	7	10180	0	2	4831	0	1.66	0.32-16.39	1
Z97	Presence of other devices	83	61	10126	0.01	22	4811	0	1.32	0.8-2.26	0.69
E13	Other specified diabetes mellitus	13	4	10183	0	9	4824	0	0.21	0.05-0.75	0.07
W18	Other slipping, tripping and stumbling and falls	7	4	10183	0	3	4830	0	0.63	0.11-4.32	1
F50	Eating disorders	8	5	10182	0	3	4830	0	0.79	0.15-5.09	1
B15	Acute hepatitis A	2	1	10186	0	1	4832	0	0.47	0.01-37.24	0.93
E88	Other and unspecified metabolic disorders	34	18	10169	0	16	4817	0	0.53	0.26-1.12	0.34
Q45	Other congenital malformations of digestive system	5	1	10186	0	4	4829	0	0.12	0-1.2	0.24
T69	Other effects of reduced temperature	3	1	10186	0	2	4831	0	0.24	0-4.56	0.61
B69	Cysticercosis	4	1	10186	0	3	4830	0	0.16	0-1.97	0.44
D25	Leiomyoma of uterus	74	52	10135	0.01	22	4811	0	1.12	0.67-1.94	1
J36	Peritonsillar abscess	4	3	10184	0	1	4832	0	1.42	0.11-74.72	1
C22	Malignant neoplasm of liver and intrahepatic bile ducts	30	15	10172	0	15	4818	0	0.47	0.22-1.04	0.28
M06	Other rheumatoid arthritis	27	19	10168	0	8	4825	0	1.13	0.47-2.98	1
R58	Hemorrhage, not elsewhere classified	21	9	10178	0	12	4821	0	0.36	0.13-0.92	0.16
J42	Unspecified chronic bronchitis	18	9	10178	0	9	4824	0	0.47	0.17-1.35	0.5
N21	Calculus of lower urinary tract	17	11	10176	0	6	4827	0	0.87	0.29-2.87	1
L12	Pemphigoid	3	2	10185	0	1	4832	0	0.95	0.05-55.99	1
G63	Polyneuropathy in diseases classified elsewhere	19	10	10177	0	9	4824	0	0.53	0.19-1.47	0.61
X50	Overexertion and strenuous or repetitive movements	8	6	10181	0	2	4831	0	1.42	0.25-14.43	1
E10	Type 1 diabetes mellitus	15	7	10180	0	8	4825	0	0.41	0.13-1.31	0.44
D03	Melanoma in situ	4	3	10184	0	1	4832	0	1.42	0.11-74.72	1
K55	Vascular disorders of intestine	17	7	10180	0	10	4823	0	0.33	0.11-0.97	0.23
S71	Open wound of hip and thigh	7	4	10183	0	3	4830	0	0.63	0.11-4.32	1
H65	Nonsuppurative otitis media	41	25	10162	0	16	4817	0	0.74	0.38-1.49	0.82
Z84	Family history of other conditions	8	5	10182	0	3	4830	0	0.79	0.15-5.09	1
B65	Schistosomiasis [bilharziasis]	2	1	10186	0	1	4832	0	0.47	0.01-37.24	0.93
R40	Somnolence, stupor and coma	76	45	10142	0	31	4802	0.01	0.69	0.42-1.13	0.46
S79	Other and unspecified injuries of hip and thigh	1	0	10187	0	1	4832	0	0.24	0-4.56	0.61
S21	Open wound of thorax	6	3	10184	0	3	4830	0	0.47	0.06-3.54	0.82
L94	Other localized connective tissue disorders	3	2	10185	0	1	4832	0	0.95	0.05-55.99	1
M46	Other inflammatory spondylopathies	38	26	10161	0	12	4821	0	1.03	0.5-2.24	1
I37	Nonrheumatic pulmonary valve disorders	2	0	10187	0	2	4831	0	0.16	0-1.97	0.44
J33	Nasal polyp	23	13	10174	0	10	4823	0	0.62	0.25-1.57	0.65
C64	Malignant neoplasm of kidney, except renal pelvis	29	12	10175	0	17	4816	0	0.33	0.15-0.74	0.05
E89	Postprocedural endocrine and metabolic complications and disorders, not elsewhere classified	36	26	10161	0	10	4823	0	1.23	0.58-2.87	1
J47	Bronchiectasis	25	17	10170	0	8	4825	0	1.01	0.41-2.7	1
C18	Malignant neoplasm of colon	9	1	10186	0	8	4825	0	0.06	0-0.44	0.01
L23	Allergic contact dermatitis	43	35	10152	0	8	4825	0	2.08	0.95-5.19	0.35
N53	Other male sexual dysfunction	23	13	10174	0	10	4823	0	0.62	0.25-1.57	0.65
H05	Disorders of orbit	17	13	10174	0	4	4829	0	1.54	0.48-6.5	1
F54	Psychological and behavioral factors associated with disorders or diseases classified elsewhere	3	2	10185	0	1	4832	0	0.95	0.05-55.99	1
T82	Complications of cardiac and vascular prosthetic devices, implants and grafts	34	13	10174	0	21	4812	0	0.29	0.13-0.61	0.01
E63	Other nutritional deficiencies	9	6	10181	0	3	4830	0	0.95	0.2-5.87	1
G21	Secondary parkinsonism	4	2	10185	0	2	4831	0	0.47	0.03-6.55	0.99
M80	Osteoporosis with current pathological fracture	22	17	10170	0	5	4828	0	1.61	0.57-5.6	0.92
E51	Thiamine deficiency	3	1	10186	0	2	4831	0	0.24	0-4.56	0.61
J81	Pulmonary edema	26	10	10177	0	16	4817	0	0.3	0.12-0.69	0.04
S41	Open wound of shoulder and upper arm	12	6	10181	0	6	4827	0	0.47	0.13-1.77	0.61
M13	Other arthritis	25	19	10168	0	6	4827	0	1.5	0.58-4.6	0.93
I62	Other and unspecified nontraumatic intracranial hemorrhage	29	16	10171	0	13	4820	0	0.58	0.26-1.32	0.56
N61	Inflammatory disorders of breast	28	22	10165	0	6	4827	0	1.74	0.68-5.25	0.71
H17	Corneal scars and opacities	52	36	10151	0	16	4817	0	1.07	0.58-2.06	1
K35	Acute appendicitis	16	11	10176	0	5	4828	0	1.04	0.33-3.83	1
S33	Dislocation and sprain of joints and ligaments of lumbar spine and pelvis	4	2	10185	0	2	4831	0	0.47	0.03-6.55	0.99
J38	Diseases of vocal cords and larynx, not elsewhere classified	38	22	10165	0	16	4817	0	0.65	0.33-1.33	0.61
S60	Superficial injury of wrist, hand and fingers	18	6	10181	0	12	4821	0	0.24	0.07-0.68	0.05
E21	Hyperparathyroidism and other disorders of parathyroid gland	36	22	10165	0	14	4819	0	0.74	0.36-1.58	0.8
G24	Dystonia	24	17	10170	0	7	4826	0	1.15	0.45-3.29	1
R89	Abnormal findings in specimens from other organs, systems and tissues	13	8	10179	0	5	4828	0	0.76	0.22-2.95	1
T18	Foreign body in alimentary tract	16	7	10180	0	9	4824	0	0.37	0.12-1.11	0.3
J94	Other pleural conditions	10	5	10182	0	5	4828	0	0.47	0.11-2.06	0.7
Z93	Artificial opening status	30	13	10174	0	17	4816	0	0.36	0.16-0.79	0.06
W34	Accidental discharge and malfunction from other and unspecified firearms and guns	8	5	10182	0	3	4830	0	0.79	0.15-5.09	1
S98	Traumatic amputation of ankle and foot	17	11	10176	0	6	4827	0	0.87	0.29-2.87	1
B97	Viral agents as the cause of diseases classified elsewhere	53	40	10147	0	13	4820	0	1.46	0.76-2.98	0.7
S55	Injury of blood vessels at forearm level	3	0	10187	0	3	4830	0	0.12	0-1.2	0.24
C71	Malignant neoplasm of brain	5	4	10183	0	1	4832	0	1.9	0.19-93.46	1
D16	Benign neoplasm of bone and articular cartilage	7	6	10181	0	1	4832	0	2.85	0.35-130.94	0.87
S63	Dislocation and sprain of joints and ligaments at wrist and hand level	42	26	10161	0	16	4817	0	0.77	0.4-1.54	0.84
L44	Other papulosquamous disorders	2	0	10187	0	2	4831	0	0.16	0-1.97	0.44
B58	Toxoplasmosis	2	1	10186	0	1	4832	0	0.47	0.01-37.24	0.93
H20	Iridocyclitis	55	43	10144	0	12	4821	0	1.7	0.88-3.55	0.47
J31	Chronic rhinitis, nasopharyngitis and pharyngitis	68	42	10145	0	26	4807	0.01	0.77	0.46-1.3	0.7
T85	Complications of other internal prosthetic devices, implants and grafts	41	32	10155	0	9	4824	0	1.69	0.79-4.03	0.61
C91	Lymphoid leukemia	12	8	10179	0	4	4829	0	0.95	0.25-4.31	1
G81	Hemiplegia and hemiparesis	30	20	10167	0	10	4823	0	0.95	0.42-2.27	1
B33	Other viral diseases, not elsewhere classified	3	1	10186	0	2	4831	0	0.24	0-4.56	0.61
A64	Unspecified sexually transmitted disease	9	5	10182	0	4	4829	0	0.59	0.13-2.99	0.91
D23	Other benign neoplasms of skin	51	38	10149	0	13	4820	0	1.39	0.72-2.84	0.8
J00	Acute nasopharyngitis [common cold]	16	10	10177	0	6	4827	0	0.79	0.26-2.65	1
V19	Pedal cycle rider injured in other and unspecified transport accidents	8	4	10183	0	4	4829	0	0.47	0.09-2.55	0.67
W54	Contact with dog	29	18	10169	0	11	4822	0	0.78	0.35-1.82	0.95
I89	Other noninfective disorders of lymphatic vessels and lymph nodes	32	20	10167	0	12	4821	0	0.79	0.37-1.77	0.97
D68	Other coagulation defects	31	11	10176	0	20	4813	0	0.26	0.11-0.57	0.01
E75	Disorders of sphingolipid metabolism and other lipid storage disorders	1	0	10187	0	1	4832	0	0.24	0-4.56	0.61
B25	Cytomegaloviral disease	11	4	10183	0	7	4826	0	0.27	0.06-1.07	0.27
D80	Immunodeficiency with predominantly antibody defects	4	0	10187	0	4	4829	0	0.09	0-0.85	0.13
Q74	Other congenital malformations of limb(s)	7	5	10182	0	2	4831	0	1.19	0.19-12.46	1
G83	Other paralytic syndromes	6	4	10183	0	2	4831	0	0.95	0.14-10.49	1
T88	Other complications of surgical and medical care, not elsewhere classified	13	5	10182	0	8	4825	0	0.3	0.08-1.03	0.24
T76	Adult and child abuse, neglect and other maltreatment, suspected	4	3	10184	0	1	4832	0	1.42	0.11-74.72	1
C7A	Malignant neuroendocrine tumors	3	1	10186	0	2	4831	0	0.24	0-4.56	0.61
E22	Hyperfunction of pituitary gland	14	5	10182	0	9	4824	0	0.26	0.07-0.88	0.15
G91	Hydrocephalus	9	7	10180	0	2	4831	0	1.66	0.32-16.39	1
N05	Unspecified nephritic syndrome	10	3	10184	0	7	4826	0	0.2	0.03-0.89	0.14
Z16	Resistance to antimicrobial drugs	22	11	10176	0	11	4822	0	0.47	0.19-1.21	0.45
B68	Taeniasis	1	0	10187	0	1	4832	0	0.24	0-4.56	0.61
G11	Hereditary ataxia	3	2	10185	0	1	4832	0	0.95	0.05-55.99	1
K37	Unspecified appendicitis	14	10	10177	0	4	4829	0	1.19	0.34-5.18	1
C76	Malignant neoplasm of other and ill-defined sites	8	6	10181	0	2	4831	0	1.42	0.25-14.43	1
B88	Other infestations	7	1	10186	0	6	4827	0	0.08	0-0.65	0.06
I38	Endocarditis, valve unspecified	14	11	10176	0	3	4830	0	1.74	0.46-9.72	0.97
E06	Thyroiditis	30	25	10162	0	5	4828	0	2.38	0.89-7.95	0.38
M22	Disorder of patella	30	21	10166	0	9	4824	0	1.11	0.49-2.75	1
S13	Dislocation and sprain of joints and ligaments at neck level	20	12	10175	0	8	4825	0	0.71	0.27-2.01	0.91
L80	Vitiligo	24	19	10168	0	5	4828	0	1.8	0.65-6.19	0.67
I33	Acute and subacute endocarditis	7	2	10185	0	5	4828	0	0.19	0.02-1.16	0.24
G92	Toxic encephalopathy	12	6	10181	0	6	4827	0	0.47	0.13-1.77	0.61
S03	Dislocation and sprain of joints and ligaments of head	10	7	10180	0	3	4830	0	1.11	0.25-6.64	1
C67	Malignant neoplasm of bladder	28	14	10173	0	14	4819	0	0.47	0.21-1.07	0.33
C88	Malignant immunoproliferative diseases and certain other B-cell lymphomas	3	0	10187	0	3	4830	0	0.12	0-1.2	0.24
Y92	Place of occurrence of the external cause	9	5	10182	0	4	4829	0	0.59	0.13-2.99	0.91
G70	Myasthenia gravis and other myoneural disorders	5	4	10183	0	1	4832	0	1.9	0.19-93.46	1
I09	Other rheumatic heart diseases	3	2	10185	0	1	4832	0	0.95	0.05-55.99	1
E85	Amyloidosis	6	3	10184	0	3	4830	0	0.47	0.06-3.54	0.82
L99	Other disorders of skin and subcutaneous tissue in diseases classified elsewhere	3	2	10185	0	1	4832	0	0.95	0.05-55.99	1
E28	Ovarian dysfunction	13	8	10179	0	5	4828	0	0.76	0.22-2.95	1
R65	Symptoms and signs specifically associated with systemic inflammation and infection	25	15	10172	0	10	4823	0	0.71	0.3-1.77	0.82
M99	Biomechanical lesions, not elsewhere classified	5	3	10184	0	2	4831	0	0.71	0.08-8.52	1
J91	Pleural effusion in conditions classified elsewhere	8	5	10182	0	3	4830	0	0.79	0.15-5.09	1
S36	Injury of intra-abdominal organs	12	10	10177	0	2	4831	0	2.37	0.51-22.29	0.78
G99	Other disorders of nervous system in diseases classified elsewhere	5	2	10185	0	3	4830	0	0.32	0.03-2.76	0.75
Q53	Undescended and ectopic testicle	1	0	10187	0	1	4832	0	0.24	0-4.56	0.61
S04	Injury of cranial nerve	3	1	10186	0	2	4831	0	0.24	0-4.56	0.61
C80	Malignant neoplasm without specification of site	21	13	10174	0	8	4825	0	0.77	0.3-2.15	1
M11	Other crystal arthropathies	15	9	10178	0	6	4827	0	0.71	0.23-2.43	0.98
L63	Alopecia areata	12	9	10178	0	3	4830	0	1.42	0.36-8.18	1
Z31	Encounter for procreative management	11	7	10180	0	4	4829	0	0.83	0.21-3.87	1
Z14	Genetic carrier	5	2	10185	0	3	4830	0	0.32	0.03-2.76	0.75
C15	Malignant neoplasm of esophagus	5	1	10186	0	4	4829	0	0.12	0-1.2	0.24
C53	Malignant neoplasm of cervix uteri	9	4	10183	0	5	4828	0	0.38	0.08-1.76	0.56
L74	Eccrine sweat disorders	19	16	10171	0	3	4830	0	2.53	0.72-13.57	0.54
N62	Hypertrophy of breast	35	20	10167	0	15	4818	0	0.63	0.31-1.33	0.61
T39	Poisoning by, adverse effect of and underdosing of nonopioid analgesics, antipyretics and antirheumatics	9	5	10182	0	4	4829	0	0.59	0.13-2.99	0.91
N04	Nephrotic syndrome	6	3	10184	0	3	4830	0	0.47	0.06-3.54	0.82
B30	Viral conjunctivitis	7	5	10182	0	2	4831	0	1.19	0.19-12.46	1
N91	Absent, scanty and rare menstruation	16	13	10174	0	3	4830	0	2.06	0.56-11.26	0.7
F52	Sexual dysfunction not due to a substance or known physiological condition	19	15	10172	0	4	4829	0	1.78	0.57-7.37	0.9
Z62	Problems related to upbringing	9	6	10181	0	3	4830	0	0.95	0.2-5.87	1
H36	Retinal disorders in diseases classified elsewhere	1	0	10187	0	1	4832	0	0.24	0-4.56	0.61
D57	Sickle-cell disorders	20	14	10173	0	6	4827	0	1.11	0.4-3.52	1
Q62	Congenital obstructive defects of renal pelvis and congenital malformations of ureter	4	3	10184	0	1	4832	0	1.42	0.11-74.72	1
R57	Shock, not elsewhere classified	7	3	10184	0	4	4829	0	0.36	0.05-2.1	0.61
R36	Urethral discharge	20	12	10175	0	8	4825	0	0.71	0.27-2.01	0.91
B38	Coccidioidomycosis	5	0	10187	0	5	4828	0	0.08	0-0.65	0.06
Q15	Other congenital malformations of eye	2	1	10186	0	1	4832	0	0.47	0.01-37.24	0.93
Q38	Other congenital malformations of tongue, mouth and pharynx	7	3	10184	0	4	4829	0	0.36	0.05-2.1	0.61
B57	Chagas' disease	1	0	10187	0	1	4832	0	0.24	0-4.56	0.61
F16	Hallucinogen related disorders	3	2	10185	0	1	4832	0	0.95	0.05-55.99	1
Y04	Assault by bodily force	8	3	10184	0	5	4828	0	0.28	0.04-1.46	0.49
Y07	Perpetrator of assault, maltreatment and neglect	9	5	10182	0	4	4829	0	0.59	0.13-2.99	0.91
O99	Other maternal diseases classifiable elsewhere but complicating pregnancy, childbirth and the puerperium	2	1	10186	0	1	4832	0	0.47	0.01-37.24	0.93
F63	Impulse disorders	8	4	10183	0	4	4829	0	0.47	0.09-2.55	0.67
T26	Burn and corrosion confined to eye and adnexa	4	3	10184	0	1	4832	0	1.42	0.11-74.72	1
F18	Inhalant related disorders	2	1	10186	0	1	4832	0	0.47	0.01-37.24	0.93
A08	Viral and other specified intestinal infections	10	6	10181	0	4	4829	0	0.71	0.17-3.43	1
B91	Sequelae of poliomyelitis	2	1	10186	0	1	4832	0	0.47	0.01-37.24	0.93
S56	Injury of muscle, fascia and tendon at forearm level	5	2	10185	0	3	4830	0	0.32	0.03-2.76	0.75
E20	Hypoparathyroidism	2	1	10186	0	1	4832	0	0.47	0.01-37.24	0.93
I40	Acute myocarditis	2	1	10186	0	1	4832	0	0.47	0.01-37.24	0.93
I01	Rheumatic fever with heart involvement	1	0	10187	0	1	4832	0	0.24	0-4.56	0.61
Q67	Congenital musculoskeletal deformities of head, face, spine and chest	3	2	10185	0	1	4832	0	0.95	0.05-55.99	1
Q17	Other congenital malformations of ear	4	3	10184	0	1	4832	0	1.42	0.11-74.72	1
I36	Nonrheumatic tricuspid valve disorders	9	7	10180	0	2	4831	0	1.66	0.32-16.39	1
W17	Other fall from one level to another	2	1	10186	0	1	4832	0	0.47	0.01-37.24	0.93
F06	Other mental disorders due to known physiological condition	12	9	10178	0	3	4830	0	1.42	0.36-8.18	1
L22	Diaper dermatitis	3	2	10185	0	1	4832	0	0.95	0.05-55.99	1
F80	Specific developmental disorders of speech and language	4	2	10185	0	2	4831	0	0.47	0.03-6.55	0.99
F88	Other disorders of psychological development	1	0	10187	0	1	4832	0	0.24	0-4.56	0.61
H70	Mastoiditis and related conditions	7	3	10184	0	4	4829	0	0.36	0.05-2.1	0.61
Z66	Do not resuscitate	16	7	10180	0	9	4824	0	0.37	0.12-1.11	0.3
Z03	Encounter for medical observation for suspected diseases and conditions ruled out	2	0	10187	0	2	4831	0	0.16	0-1.97	0.44
V97	Other specified air transport accidents	1	0	10187	0	1	4832	0	0.24	0-4.56	0.61
D27	Benign neoplasm of ovary	6	5	10182	0	1	4832	0	2.37	0.27-112.2	1
L52	Erythema nodosum	2	0	10187	0	2	4831	0	0.16	0-1.97	0.44
I11	Hypertensive heart disease	3	1	10186	0	2	4831	0	0.24	0-4.56	0.61
C11	Malignant neoplasm of nasopharynx	10	9	10178	0	1	4832	0	4.27	0.59-187.18	0.61
Q78	Other osteochondrodysplasias	3	2	10185	0	1	4832	0	0.95	0.05-55.99	1
Q79	Congenital malformations of musculoskeletal system, not elsewhere classified	6	3	10184	0	3	4830	0	0.47	0.06-3.54	0.82
N11	Chronic tubulo-interstitial nephritis	1	0	10187	0	1	4832	0	0.24	0-4.56	0.61
M31	Other necrotizing vasculopathies	12	8	10179	0	4	4829	0	0.95	0.25-4.31	1
K91	Intraoperative and postprocedural complications and disorders of digestive system, not elsewhere classified	9	6	10181	0	3	4830	0	0.95	0.2-5.87	1
D59	Acquired hemolytic anemia	3	2	10185	0	1	4832	0	0.95	0.05-55.99	1
C92	Myeloid leukemia	3	2	10185	0	1	4832	0	0.95	0.05-55.99	1
T43	Poisoning by, adverse effect of and underdosing of psychotropic drugs, not elsewhere classified	3	1	10186	0	2	4831	0	0.24	0-4.56	0.61
C32	Malignant neoplasm of larynx	5	4	10183	0	1	4832	0	1.9	0.19-93.46	1
G96	Other disorders of central nervous system	5	3	10184	0	2	4831	0	0.71	0.08-8.52	1
N35	Urethral stricture	9	4	10183	0	5	4828	0	0.38	0.08-1.76	0.56
G72	Other and unspecified myopathies	14	7	10180	0	7	4826	0	0.47	0.14-1.58	0.56
M40	Kyphosis and lordosis	10	5	10182	0	5	4828	0	0.47	0.11-2.06	0.7
T42	Poisoning by, adverse effect of and underdosing of antiepileptic, sedative- hypnotic and antiparkinsonism drugs	8	6	10181	0	2	4831	0	1.42	0.25-14.43	1
M97	Periprosthetic fracture around internal prosthetic joint	4	1	10186	0	3	4830	0	0.16	0-1.97	0.44
C84	Mature T/NK-cell lymphomas	2	0	10187	0	2	4831	0	0.16	0-1.97	0.44
T86	Complications of transplanted organs and tissue	9	5	10182	0	4	4829	0	0.59	0.13-2.99	0.91
L43	Lichen planus	19	10	10177	0	9	4824	0	0.53	0.19-1.47	0.61
I86	Varicose veins of other sites	8	6	10181	0	2	4831	0	1.42	0.25-14.43	1
E23	Hypofunction and other disorders of the pituitary gland	23	16	10171	0	7	4826	0	1.08	0.42-3.12	1
C23	Malignant neoplasm of gallbladder	3	1	10186	0	2	4831	0	0.24	0-4.56	0.61
C73	Malignant neoplasm of thyroid gland	24	23	10164	0	1	4832	0	10.93	1.77-449.68	0.03
C95	Leukemia of unspecified cell type	1	0	10187	0	1	4832	0	0.24	0-4.56	0.61
K38	Other diseases of appendix	1	0	10187	0	1	4832	0	0.24	0-4.56	0.61
R70	Elevated erythrocyte sedimentation rate and abnormality of plasma viscosity	12	7	10180	0	5	4828	0	0.66	0.18-2.65	0.93
W46	Contact with hypodermic needle	5	2	10185	0	3	4830	0	0.32	0.03-2.76	0.75
T24	Burn and corrosion of lower limb, except ankle and foot	11	8	10179	0	3	4830	0	1.27	0.3-7.41	1
F81	Specific developmental disorders of scholastic skills	13	8	10179	0	5	4828	0	0.76	0.22-2.95	1
C54	Malignant neoplasm of corpus uteri	25	17	10170	0	8	4825	0	1.01	0.41-2.7	1
C55	Malignant neoplasm of uterus, part unspecified	8	4	10183	0	4	4829	0	0.47	0.09-2.55	0.67
Q61	Cystic kidney disease	3	2	10185	0	1	4832	0	0.95	0.05-55.99	1
T65	Toxic effect of other and unspecified substances	4	3	10184	0	1	4832	0	1.42	0.11-74.72	1
T67	Effects of heat and light	2	1	10186	0	1	4832	0	0.47	0.01-37.24	0.93
C77	Secondary and unspecified malignant neoplasm of lymph nodes	7	5	10182	0	2	4831	0	1.19	0.19-12.46	1
S37	Injury of urinary and pelvic organs	7	4	10183	0	3	4830	0	0.63	0.11-4.32	1
Z81	Family history of mental and behavioral disorders	10	5	10182	0	5	4828	0	0.47	0.11-2.06	0.7
F44	Dissociative and conversion disorders	10	7	10180	0	3	4830	0	1.11	0.25-6.64	1
C20	Malignant neoplasm of rectum	4	0	10187	0	4	4829	0	0.09	0-0.85	0.13
Q65	Congenital deformities of hip	3	2	10185	0	1	4832	0	0.95	0.05-55.99	1
G80	Cerebral palsy	4	3	10184	0	1	4832	0	1.42	0.11-74.72	1
M96	Intraoperative and postprocedural complications and disorders of musculoskeletal system, not elsewhere classified	14	5	10182	0	9	4824	0	0.26	0.07-0.88	0.15
S70	Superficial injury of hip and thigh	4	2	10185	0	2	4831	0	0.47	0.03-6.55	0.99
D00	Carcinoma in situ of oral cavity, esophagus and stomach	1	0	10187	0	1	4832	0	0.24	0-4.56	0.61
C68	Malignant neoplasm of other and unspecified urinary organs	5	3	10184	0	2	4831	0	0.71	0.08-8.52	1
A05	Other bacterial foodborne intoxications, not elsewhere classified	2	1	10186	0	1	4832	0	0.47	0.01-37.24	0.93
Q55	Other congenital malformations of male genital organs	4	2	10185	0	2	4831	0	0.47	0.03-6.55	0.99
S08	Avulsion and traumatic amputation of part of head	1	0	10187	0	1	4832	0	0.24	0-4.56	0.61
F55	Abuse of non-psychoactive substances	3	2	10185	0	1	4832	0	0.95	0.05-55.99	1
M05	Rheumatoid arthritis with rheumatoid factor	24	19	10168	0	5	4828	0	1.8	0.65-6.19	0.67
G46	Vascular syndromes of brain in cerebrovascular diseases	2	0	10187	0	2	4831	0	0.16	0-1.97	0.44
K77	Liver disorders in diseases classified elsewhere	1	0	10187	0	1	4832	0	0.24	0-4.56	0.61
T31	Burns classified according to extent of body surface involved	4	1	10186	0	3	4830	0	0.16	0-1.97	0.44
H74	Other disorders of middle ear mastoid	4	3	10184	0	1	4832	0	1.42	0.11-74.72	1
H55	Nystagmus and other irregular eye movements	3	2	10185	0	1	4832	0	0.95	0.05-55.99	1
I88	Nonspecific lymphadenitis	2	1	10186	0	1	4832	0	0.47	0.01-37.24	0.93
J15	Bacterial pneumonia, not elsewhere classified	7	2	10185	0	5	4828	0	0.19	0.02-1.16	0.24
Z29	Encounter for other prophylactic measures	4	3	10184	0	1	4832	0	1.42	0.11-74.72	1
I05	Rheumatic mitral valve diseases	5	3	10184	0	2	4831	0	0.71	0.08-8.52	1
H46	Optic neuritis	11	8	10179	0	3	4830	0	1.27	0.3-7.41	1
D3A	Benign neuroendocrine tumors	11	6	10181	0	5	4828	0	0.57	0.14-2.36	0.76
D37	Neoplasm of uncertain behavior of oral cavity and digestive organs	7	3	10184	0	4	4829	0	0.36	0.05-2.1	0.61
J70	Respiratory conditions due to other external agents	1	0	10187	0	1	4832	0	0.24	0-4.56	0.61
C43	Malignant melanoma of skin	8	7	10180	0	1	4832	0	3.32	0.43-149.69	0.88
T73	Effects of other deprivation	3	2	10185	0	1	4832	0	0.95	0.05-55.99	1
K66	Other disorders of peritoneum	9	5	10182	0	4	4829	0	0.59	0.13-2.99	0.91
A43	Nocardiosis	2	1	10186	0	1	4832	0	0.47	0.01-37.24	0.93
C81	Hodgkin lymphoma	4	3	10184	0	1	4832	0	1.42	0.11-74.72	1
S78	Traumatic amputation of hip and thigh	2	0	10187	0	2	4831	0	0.16	0-1.97	0.44
V00	Pedestrian conveyance accident	3	2	10185	0	1	4832	0	0.95	0.05-55.99	1
Z45	Encounter for adjustment and management of implanted device	7	4	10183	0	3	4830	0	0.63	0.11-4.32	1
I66	Occlusion and stenosis of cerebral arteries, not resulting in cerebral infarction	6	4	10183	0	2	4831	0	0.95	0.14-10.49	1
E50	Vitamin A deficiency	2	1	10186	0	1	4832	0	0.47	0.01-37.24	0.93
M14	Arthropathies in other diseases classified elsewhere	4	3	10184	0	1	4832	0	1.42	0.11-74.72	1
L59	Other disorders of skin and subcutaneous tissue related to radiation	1	0	10187	0	1	4832	0	0.24	0-4.56	0.61
J21	Acute bronchiolitis	3	2	10185	0	1	4832	0	0.95	0.05-55.99	1
M35	Other systemic involvement of connective tissue	19	15	10172	0	4	4829	0	1.78	0.57-7.37	0.9
T51	Toxic effect of alcohol	2	0	10187	0	2	4831	0	0.16	0-1.97	0.44
Q66	Congenital deformities of feet	8	5	10182	0	3	4830	0	0.79	0.15-5.09	1
R34	Anuria and oliguria	1	0	10187	0	1	4832	0	0.24	0-4.56	0.61
G04	Encephalitis, myelitis and encephalomyelitis	5	3	10184	0	2	4831	0	0.71	0.08-8.52	1
Z47	Orthopedic aftercare	3	1	10186	0	2	4831	0	0.24	0-4.56	0.61
N46	Male infertility	3	1	10186	0	2	4831	0	0.24	0-4.56	0.61
E72	Other disorders of amino-acid metabolism	4	2	10185	0	2	4831	0	0.47	0.03-6.55	0.99
H73	Other disorders of tympanic membrane	8	6	10181	0	2	4831	0	1.42	0.25-14.43	1
M18	Osteoarthritis of first carpometacarpal joint	22	14	10173	0	8	4825	0	0.83	0.32-2.29	1
Q04	Other congenital malformations of brain	6	4	10183	0	2	4831	0	0.95	0.14-10.49	1
O22	Venous complications and hemorrhoids in pregnancy	1	0	10187	0	1	4832	0	0.24	0-4.56	0.61
B08	Other viral infections characterized by skin and mucous membrane lesions, not elsewhere classified	6	4	10183	0	2	4831	0	0.95	0.14-10.49	1
Z69	Encounter for mental health services for victim and perpetrator of abuse	3	2	10185	0	1	4832	0	0.95	0.05-55.99	1
S40	Superficial injury of shoulder and upper arm	15	9	10178	0	6	4827	0	0.71	0.23-2.43	0.98
K68	Disorders of retroperitoneum	2	0	10187	0	2	4831	0	0.16	0-1.97	0.44
K03	Other diseases of hard tissues of teeth	10	7	10180	0	3	4830	0	1.11	0.25-6.64	1
I68	Cerebrovascular disorders in diseases classified elsewhere	1	0	10187	0	1	4832	0	0.24	0-4.56	0.61
W50	Accidental hit, strike, kick, twist, bite or scratch by another person	3	1	10186	0	2	4831	0	0.24	0-4.56	0.61
Z04	Encounter for examination and observation for other reasons	2	0	10187	0	2	4831	0	0.16	0-1.97	0.44
N99	Intraoperative and postprocedural complications and disorders of genitourinary system, not elsewhere classified	3	2	10185	0	1	4832	0	0.95	0.05-55.99	1
C57	Malignant neoplasm of other and unspecified female genital organs	3	2	10185	0	1	4832	0	0.95	0.05-55.99	1
S10	Superficial injury of neck	1	0	10187	0	1	4832	0	0.24	0-4.56	0.61
M93	Other osteochondropathies	1	0	10187	0	1	4832	0	0.24	0-4.56	0.61
M92	Other juvenile osteochondrosis	3	1	10186	0	2	4831	0	0.24	0-4.56	0.61
L13	Other bullous disorders	3	2	10185	0	1	4832	0	0.95	0.05-55.99	1
Q76	Congenital malformations of spine and bony thorax	6	5	10182	0	1	4832	0	2.37	0.27-112.2	1
L76	Intraoperative and postprocedural complications of skin and subcutaneous tissue	3	2	10185	0	1	4832	0	0.95	0.05-55.99	1
E67	Other hyperalimentation	2	1	10186	0	1	4832	0	0.47	0.01-37.24	0.93
J11	Influenza due to unidentified influenza virus	13	8	10179	0	5	4828	0	0.76	0.22-2.95	1
C09	Malignant neoplasm of tonsil	3	1	10186	0	2	4831	0	0.24	0-4.56	0.61
Q21	Congenital malformations of cardiac septa	11	8	10179	0	3	4830	0	1.27	0.3-7.41	1
D09	Carcinoma in situ of other and unspecified sites	5	3	10184	0	2	4831	0	0.71	0.08-8.52	1
Y93	Activity codes	5	4	10183	0	1	4832	0	1.9	0.19-93.46	1
Q12	Congenital lens malformations	4	3	10184	0	1	4832	0	1.42	0.11-74.72	1
S85	Injury of blood vessels at lower leg level	3	2	10185	0	1	4832	0	0.95	0.05-55.99	1
T63	Toxic effect of contact with venomous animals and plants	4	3	10184	0	1	4832	0	1.42	0.11-74.72	1
X95	Assault by other and unspecified firearm and gun discharge	1	0	10187	0	1	4832	0	0.24	0-4.56	0.61
F89	Unspecified disorder of psychological development	2	1	10186	0	1	4832	0	0.47	0.01-37.24	0.93
V44	Car occupant injured in collision with heavy transport vehicle or bus	1	0	10187	0	1	4832	0	0.24	0-4.56	0.61
J03	Acute tonsillitis	4	1	10186	0	3	4830	0	0.16	0-1.97	0.44
M30	Polyarteritis nodosa and related conditions	1	0	10187	0	1	4832	0	0.24	0-4.56	0.61
D07	Carcinoma in situ of other and unspecified genital organs	3	1	10186	0	2	4831	0	0.24	0-4.56	0.61
L75	Apocrine sweat disorders	1	0	10187	0	1	4832	0	0.24	0-4.56	0.61
Q87	Other specified congenital malformation syndromes affecting multiple systems	2	1	10186	0	1	4832	0	0.47	0.01-37.24	0.93
H83	Other diseases of inner ear	4	3	10184	0	1	4832	0	1.42	0.11-74.72	1
V09	Pedestrian injured in other and unspecified transport accidents	8	6	10181	0	2	4831	0	1.42	0.25-14.43	1
T79	Certain early complications of trauma, not elsewhere classified	3	2	10185	0	1	4832	0	0.95	0.05-55.99	1
T25	Burn and corrosion of ankle and foot	2	1	10186	0	1	4832	0	0.47	0.01-37.24	0.93
L66	Cicatricial alopecia [scarring hair loss]	4	1	10186	0	3	4830	0	0.16	0-1.97	0.44
J99	Respiratory disorders in diseases classified elsewhere	1	0	10187	0	1	4832	0	0.24	0-4.56	0.61
A06	Amebiasis	4	0	10187	0	4	4829	0	0.09	0-0.85	0.13
H15	Disorders of sclera	24	20	10167	0	4	4829	0	2.37	0.79-9.56	0.5
Q24	Other congenital malformations of heart	8	5	10182	0	3	4830	0	0.79	0.15-5.09	1
S35	Injury of blood vessels at abdomen, lower back and pelvis level	1	0	10187	0	1	4832	0	0.24	0-4.56	0.61
Y00	Assault by blunt object	3	2	10185	0	1	4832	0	0.95	0.05-55.99	1
T75	Other and unspecified effects of other external causes	12	8	10179	0	4	4829	0	0.95	0.25-4.31	1
G97	Intraoperative and postprocedural complications and disorders of nervous system, not elsewhere classified	2	1	10186	0	1	4832	0	0.47	0.01-37.24	0.93
P05	Disorders of newborn related to slow fetal growth and fetal malnutrition	3	2	10185	0	1	4832	0	0.95	0.05-55.99	1
D51	Vitamin B12 deficiency anemia	7	4	10183	0	3	4830	0	0.63	0.11-4.32	1
D38	Neoplasm of uncertain behavior of middle ear and respiratory and intrathoracic organs	1	0	10187	0	1	4832	0	0.24	0-4.56	0.61
T28	Burn and corrosion of other internal organs	2	1	10186	0	1	4832	0	0.47	0.01-37.24	0.93
L41	Parapsoriasis	1	0	10187	0	1	4832	0	0.24	0-4.56	0.61
G35	Multiple sclerosis	6	5	10182	0	1	4832	0	2.37	0.27-112.2	1
H51	Other disorders of binocular movement	3	2	10185	0	1	4832	0	0.95	0.05-55.99	1
T49	Poisoning by, adverse effect of and underdosing of topical agents primarily affecting skin and mucous membrane and by ophthalmological, otorhinorlaryngological and dental drugs	6	5	10182	0	1	4832	0	2.37	0.27-112.2	1
G53	Cranial nerve disorders in diseases classified elsewhere	1	0	10187	0	1	4832	0	0.24	0-4.56	0.61
J92	Pleural plaque	4	2	10185	0	2	4831	0	0.47	0.03-6.55	0.99
H67	Otitis media in diseases classified elsewhere	1	0	10187	0	1	4832	0	0.24	0-4.56	0.61
K00	Disorders of tooth development and eruption	5	3	10184	0	2	4831	0	0.71	0.08-8.52	1
L67	Hair color and hair shaft abnormalities	2	1	10186	0	1	4832	0	0.47	0.01-37.24	0.93
Q25	Congenital malformations of great arteries	5	4	10183	0	1	4832	0	1.9	0.19-93.46	1
N85	Other noninflammatory disorders of uterus, except cervix	20	17	10170	0	3	4830	0	2.69	0.78-14.34	0.55
W45	Foreign body or object entering through skin	3	2	10185	0	1	4832	0	0.95	0.05-55.99	1
F05	Delirium due to known physiological condition	4	3	10184	0	1	4832	0	1.42	0.11-74.72	1
X58	Exposure to other specified factors	3	2	10185	0	1	4832	0	0.95	0.05-55.99	1
D71	Functional disorders of polymorphonuclear neutrophils	3	2	10185	0	1	4832	0	0.95	0.05-55.99	1
N06	Isolated proteinuria with specified morphological lesion	2	1	10186	0	1	4832	0	0.47	0.01-37.24	0.93
Z49	Encounter for care involving renal dialysis	1	0	10187	0	1	4832	0	0.24	0-4.56	0.61
C19	Malignant neoplasm of rectosigmoid junction	3	2	10185	0	1	4832	0	0.95	0.05-55.99	1
C02	Malignant neoplasm of other and unspecified parts of tongue	4	3	10184	0	1	4832	0	1.42	0.11-74.72	1
Y84	Other medical procedures as the cause of abnormal reaction of the patient, or of later complication, without mention of misadventure at the time of the procedure	4	2	10185	0	2	4831	0	0.47	0.03-6.55	0.99
Z46	Encounter for fitting and adjustment of other devices	5	4	10183	0	1	4832	0	1.9	0.19-93.46	1
Q43	Other congenital malformations of intestine	1	0	10187	0	1	4832	0	0.24	0-4.56	0.61
I30	Acute pericarditis	3	1	10186	0	2	4831	0	0.24	0-4.56	0.61
L25	Unspecified contact dermatitis	22	17	10170	0	5	4828	0	1.61	0.57-5.6	0.92
J85	Abscess of lung and mediastinum	2	1	10186	0	1	4832	0	0.47	0.01-37.24	0.93
M34	Systemic sclerosis [scleroderma]	4	3	10184	0	1	4832	0	1.42	0.11-74.72	1
D73	Diseases of spleen	7	5	10182	0	2	4831	0	1.19	0.19-12.46	1
R48	Dyslexia and other symbolic dysfunctions, not elsewhere classified	7	6	10181	0	1	4832	0	2.85	0.35-130.94	0.87
M33	Dermatopolymyositis	2	1	10186	0	1	4832	0	0.47	0.01-37.24	0.93
D89	Other disorders involving the immune mechanism, not elsewhere classified	9	8	10179	0	1	4832	0	3.8	0.51-168.43	0.68
C05	Malignant neoplasm of palate	1	0	10187	0	1	4832	0	0.24	0-4.56	0.61
C06	Malignant neoplasm of other and unspecified parts of mouth	6	5	10182	0	1	4832	0	2.37	0.27-112.2	1
G10	Huntington's disease	1	0	10187	0	1	4832	0	0.24	0-4.56	0.61
T54	Toxic effect of corrosive substances	2	1	10186	0	1	4832	0	0.47	0.01-37.24	0.93
B87	Myiasis	1	0	10187	0	1	4832	0	0.24	0-4.56	0.61
X12	Contact with other hot fluids	1	0	10187	0	1	4832	0	0.24	0-4.56	0.61
G07	Intracranial and intraspinal abscess and granuloma in diseases classified elsewhere	1	0	10187	0	1	4832	0	0.24	0-4.56	0.61
G03	Meningitis due to other and unspecified causes	10	9	10178	0	1	4832	0	4.27	0.59-187.18	0.61
F30	Manic episode	5	3	10184	0	2	4831	0	0.71	0.08-8.52	1
J22	Unspecified acute lower respiratory infection	4	2	10185	0	2	4831	0	0.47	0.03-6.55	0.99
N72	Inflammatory disease of cervix uteri	5	4	10183	0	1	4832	0	1.9	0.19-93.46	1
F04	Amnestic disorder due to known physiological condition	4	3	10184	0	1	4832	0	1.42	0.11-74.72	1
Q69	Polydactyly	2	1	10186	0	1	4832	0	0.47	0.01-37.24	0.93
R86	Abnormal findings in specimens from male genital organs	6	5	10182	0	1	4832	0	2.37	0.27-112.2	1
L92	Granulomatous disorders of skin and subcutaneous tissue	2	1	10186	0	1	4832	0	0.47	0.01-37.24	0.93
D82	Immunodeficiency associated with other major defects	1	0	10187	0	1	4832	0	0.24	0-4.56	0.61
K09	Cysts of oral region, not elsewhere classified	3	1	10186	0	2	4831	0	0.24	0-4.56	0.61
C90	Multiple myeloma and malignant plasma cell neoplasms	6	5	10182	0	1	4832	0	2.37	0.27-112.2	1
S59	Other and unspecified injuries of elbow and forearm	2	1	10186	0	1	4832	0	0.47	0.01-37.24	0.93
L05	Pilonidal cyst and sinus	2	1	10186	0	1	4832	0	0.47	0.01-37.24	0.93
S97	Crushing injury of ankle and foot	1	0	10187	0	1	4832	0	0.24	0-4.56	0.61
Q63	Other congenital malformations of kidney	3	3	10184	0	0	4833	0	1.9	0.19-93.48	1
Q68	Other congenital musculoskeletal deformities	2	2	10185	0	0	4833	0	1.42	0.11-74.73	1
A81	Atypical virus infections of central nervous system	1	1	10186	0	0	4833	0	0.95	0.05-56	1
Z70	Counseling related to sexual attitude, behavior and orientation	3	3	10184	0	0	4833	0	1.9	0.19-93.48	1
J13	Pneumonia due to Streptococcus pneumoniae	1	1	10186	0	0	4833	0	0.95	0.05-56	1
I97	Intraoperative and postprocedural complications and disorders of circulatory system, not elsewhere classified	2	2	10185	0	0	4833	0	1.42	0.11-74.73	1
T66	Radiation sickness, unspecified	3	3	10184	0	0	4833	0	1.9	0.19-93.48	1
G23	Other degenerative diseases of basal ganglia	2	2	10185	0	0	4833	0	1.42	0.11-74.73	1
H71	Cholesteatoma of middle ear	5	5	10182	0	0	4833	0	2.85	0.35-130.97	0.87
G14	Postpolio syndrome	2	2	10185	0	0	4833	0	1.42	0.11-74.73	1
Y95	Nosocomial condition	1	1	10186	0	0	4833	0	0.95	0.05-56	1
W11	Fall on and from ladder	1	1	10186	0	0	4833	0	0.95	0.05-56	1
C48	Malignant neoplasm of retroperitoneum and peritoneum	1	1	10186	0	0	4833	0	0.95	0.05-56	1
N42	Other and unspecified disorders of prostate	6	6	10181	0	0	4833	0	3.32	0.43-149.72	0.88
O00	Ectopic pregnancy	1	1	10186	0	0	4833	0	0.95	0.05-56	1
T37	Poisoning by, adverse effect of and underdosing of other systemic anti-infectives and antiparasitics	1	1	10186	0	0	4833	0	0.95	0.05-56	1
B16	Acute hepatitis B	1	1	10186	0	0	4833	0	0.95	0.05-56	1
G52	Disorders of other cranial nerves	2	2	10185	0	0	4833	0	1.42	0.11-74.73	1
D34	Benign neoplasm of thyroid gland	2	2	10185	0	0	4833	0	1.42	0.11-74.73	1
A42	Actinomycosis	1	1	10186	0	0	4833	0	0.95	0.05-56	1
Z08	Encounter for follow-up examination after completed treatment for malignant neoplasm	2	2	10185	0	0	4833	0	1.42	0.11-74.73	1
D04	Carcinoma in situ of skin	5	5	10182	0	0	4833	0	2.85	0.35-130.97	0.87
S84	Injury of nerves at lower leg level	2	2	10185	0	0	4833	0	1.42	0.11-74.73	1
F28	Other psychotic disorder not due to a substance or known physiological condition	1	1	10186	0	0	4833	0	0.95	0.05-56	1
C65	Malignant neoplasm of renal pelvis	1	1	10186	0	0	4833	0	0.95	0.05-56	1
C40	Malignant neoplasm of bone and articular cartilage of limbs	1	1	10186	0	0	4833	0	0.95	0.05-56	1
Q35	Cleft palate	2	2	10185	0	0	4833	0	1.42	0.11-74.73	1
E60	Dietary zinc deficiency	2	2	10185	0	0	4833	0	1.42	0.11-74.73	1
N26	Unspecified contracted kidney	1	1	10186	0	0	4833	0	0.95	0.05-56	1
C51	Malignant neoplasm of vulva	1	1	10186	0	0	4833	0	0.95	0.05-56	1
S73	Dislocation and sprain of joint and ligaments of hip	12	12	10175	0	0	4833	0	6.18	0.93-262.23	0.27
B76	Hookworm diseases	1	1	10186	0	0	4833	0	0.95	0.05-56	1
A40	Streptococcal sepsis	1	1	10186	0	0	4833	0	0.95	0.05-56	1
J68	Respiratory conditions due to inhalation of chemicals, gases, fumes and vapors	3	3	10184	0	0	4833	0	1.9	0.19-93.48	1
A37	Whooping cough	1	1	10186	0	0	4833	0	0.95	0.05-56	1
X32	Exposure to sunlight	1	1	10186	0	0	4833	0	0.95	0.05-56	1
A46	Erysipelas	1	1	10186	0	0	4833	0	0.95	0.05-56	1
L56	Other acute skin changes due to ultraviolet radiation	4	4	10183	0	0	4833	0	2.37	0.27-112.22	1
K73	Chronic hepatitis, not elsewhere classified	3	3	10184	0	0	4833	0	1.9	0.19-93.48	1
Q60	Renal agenesis and other reduction defects of kidney	1	1	10186	0	0	4833	0	0.95	0.05-56	1
G37	Other demyelinating diseases of central nervous system	2	2	10185	0	0	4833	0	1.42	0.11-74.73	1
S19	Other specified and unspecified injuries of neck	5	5	10182	0	0	4833	0	2.85	0.35-130.97	0.87
R81	Glycosuria	5	5	10182	0	0	4833	0	2.85	0.35-130.97	0.87
C66	Malignant neoplasm of ureter	2	2	10185	0	0	4833	0	1.42	0.11-74.73	1
Q51	Congenital malformations of uterus and cervix	3	3	10184	0	0	4833	0	1.9	0.19-93.48	1
F65	Paraphilias	1	1	10186	0	0	4833	0	0.95	0.05-56	1
W06	Fall from bed	2	2	10185	0	0	4833	0	1.42	0.11-74.73	1
M02	Postinfective and reactive arthropathies	2	2	10185	0	0	4833	0	1.42	0.11-74.73	1
D45	Polycythemia vera	2	2	10185	0	0	4833	0	1.42	0.11-74.73	1
Q98	Other sex chromosome abnormalities, male phenotype, not elsewhere classified	1	1	10186	0	0	4833	0	0.95	0.05-56	1
K71	Toxic liver disease	2	2	10185	0	0	4833	0	1.42	0.11-74.73	1
L11	Other acantholytic disorders	2	2	10185	0	0	4833	0	1.42	0.11-74.73	1
K41	Femoral hernia	2	2	10185	0	0	4833	0	1.42	0.11-74.73	1
Q83	Congenital malformations of breast	2	2	10185	0	0	4833	0	1.42	0.11-74.73	1
L42	Pityriasis rosea	2	2	10185	0	0	4833	0	1.42	0.11-74.73	1
D28	Benign neoplasm of other and unspecified female genital organs	1	1	10186	0	0	4833	0	0.95	0.05-56	1
N23	Unspecified renal colic	2	2	10185	0	0	4833	0	1.42	0.11-74.73	1
M66	Spontaneous rupture of synovium and tendon	3	3	10184	0	0	4833	0	1.9	0.19-93.48	1
G08	Intracranial and intraspinal phlebitis and thrombophlebitis	1	1	10186	0	0	4833	0	0.95	0.05-56	1
G64	Other disorders of peripheral nervous system	1	1	10186	0	0	4833	0	0.95	0.05-56	1
C47	Malignant neoplasm of peripheral nerves and autonomic nervous system	1	1	10186	0	0	4833	0	0.95	0.05-56	1
V01	Pedestrian injured in collision with pedal cycle	1	1	10186	0	0	4833	0	0.95	0.05-56	1
Z34	Encounter for supervision of normal pregnancy	1	1	10186	0	0	4833	0	0.95	0.05-56	1
L93	Lupus erythematosus	3	3	10184	0	0	4833	0	1.9	0.19-93.48	1
Z75	Problems related to medical facilities and other health care	4	4	10183	0	0	4833	0	2.37	0.27-112.22	1
D15	Benign neoplasm of other and unspecified intrathoracic organs	3	3	10184	0	0	4833	0	1.9	0.19-93.48	1
V49	Car occupant injured in other and unspecified transport accidents	5	5	10182	0	0	4833	0	2.85	0.35-130.97	0.87
Q07	Other congenital malformations of nervous system	3	3	10184	0	0	4833	0	1.9	0.19-93.48	1
T48	Poisoning by, adverse effect of and underdosing of agents primarily acting on smooth and skeletal muscles and the respiratory system	2	2	10185	0	0	4833	0	1.42	0.11-74.73	1
D55	Anemia due to enzyme disorders	1	1	10186	0	0	4833	0	0.95	0.05-56	1
C60	Malignant neoplasm of penis	2	2	10185	0	0	4833	0	1.42	0.11-74.73	1
L58	Radiodermatitis	2	2	10185	0	0	4833	0	1.42	0.11-74.73	1
S74	Injury of nerves at hip and thigh level	3	3	10184	0	0	4833	0	1.9	0.19-93.48	1
T22	Burn and corrosion of shoulder and upper limb, except wrist and hand	3	3	10184	0	0	4833	0	1.9	0.19-93.48	1
T21	Burn and corrosion of trunk	4	4	10183	0	0	4833	0	2.37	0.27-112.22	1
N96	Recurrent pregnancy loss	2	2	10185	0	0	4833	0	1.42	0.11-74.73	1
O03	Spontaneous abortion	1	1	10186	0	0	4833	0	0.95	0.05-56	1
F71	Moderate intellectual disabilities	1	1	10186	0	0	4833	0	0.95	0.05-56	1
O88	Obstetric embolism	1	1	10186	0	0	4833	0	0.95	0.05-56	1
S23	Dislocation and sprain of joints and ligaments of thorax	1	1	10186	0	0	4833	0	0.95	0.05-56	1
B27	Infectious mononucleosis	4	4	10183	0	0	4833	0	2.37	0.27-112.22	1
Q05	Spina bifida	1	1	10186	0	0	4833	0	0.95	0.05-56	1
L68	Hypertrichosis	1	1	10186	0	0	4833	0	0.95	0.05-56	1
Q81	Epidermolysis bullosa	1	1	10186	0	0	4833	0	0.95	0.05-56	1
V18	Pedal cycle rider injured in noncollision transport accident	2	2	10185	0	0	4833	0	1.42	0.11-74.73	1
A48	Other bacterial diseases, not elsewhere classified	2	2	10185	0	0	4833	0	1.42	0.11-74.73	1
F95	Tic disorder	2	2	10185	0	0	4833	0	1.42	0.11-74.73	1
B83	Other helminthiases	1	1	10186	0	0	4833	0	0.95	0.05-56	1
Q33	Congenital malformations of lung	1	1	10186	0	0	4833	0	0.95	0.05-56	1
W88	Exposure to ionizing radiation	1	1	10186	0	0	4833	0	0.95	0.05-56	1
E09	Drug or chemical induced diabetes mellitus	1	1	10186	0	0	4833	0	0.95	0.05-56	1
C63	Malignant neoplasm of other and unspecified male genital organs	1	1	10186	0	0	4833	0	0.95	0.05-56	1
F23	Brief psychotic disorder	2	2	10185	0	0	4833	0	1.42	0.11-74.73	1
K23	Disorders of esophagus in diseases classified elsewhere	1	1	10186	0	0	4833	0	0.95	0.05-56	1
I06	Rheumatic aortic valve diseases	2	2	10185	0	0	4833	0	1.42	0.11-74.73	1
B39	Histoplasmosis	1	1	10186	0	0	4833	0	0.95	0.05-56	1
A17	Tuberculosis of nervous system	1	1	10186	0	0	4833	0	0.95	0.05-56	1
C08	Malignant neoplasm of other and unspecified major salivary glands	1	1	10186	0	0	4833	0	0.95	0.05-56	1
Q22	Congenital malformations of pulmonary and tricuspid valves	1	1	10186	0	0	4833	0	0.95	0.05-56	1
D10	Benign neoplasm of mouth and pharynx	2	2	10185	0	0	4833	0	1.42	0.11-74.73	1
F91	Conduct disorders	1	1	10186	0	0	4833	0	0.95	0.05-56	1
Z32	Encounter for pregnancy test and childbirth and childcare instruction	1	1	10186	0	0	4833	0	0.95	0.05-56	1
Q99	Other chromosome abnormalities, not elsewhere classified	3	3	10184	0	0	4833	0	1.9	0.19-93.48	1
F79	Unspecified intellectual disabilities	2	2	10185	0	0	4833	0	1.42	0.11-74.73	1
D44	Neoplasm of uncertain behavior of endocrine glands	1	1	10186	0	0	4833	0	0.95	0.05-56	1
Z57	Occupational exposure to risk factors	1	1	10186	0	0	4833	0	0.95	0.05-56	1
B26	Mumps	1	1	10186	0	0	4833	0	0.95	0.05-56	1
T58	Toxic effect of carbon monoxide	1	1	10186	0	0	4833	0	0.95	0.05-56	1
Q84	Other congenital malformations of integument	2	2	10185	0	0	4833	0	1.42	0.11-74.73	1
O04	Complications following (induced) termination of pregnancy	1	1	10186	0	0	4833	0	0.95	0.05-56	1
I39	Endocarditis and heart valve disorders in diseases classified elsewhere	1	1	10186	0	0	4833	0	0.95	0.05-56	1
J67	Hypersensitivity pneumonitis due to organic dust	2	2	10185	0	0	4833	0	1.42	0.11-74.73	1
C37	Malignant neoplasm of thymus	1	1	10186	0	0	4833	0	0.95	0.05-56	1
S58	Traumatic amputation of elbow and forearm	1	1	10186	0	0	4833	0	0.95	0.05-56	1
E30	Disorders of puberty, not elsewhere classified	1	1	10186	0	0	4833	0	0.95	0.05-56	1
B01	Varicella [chickenpox]	1	1	10186	0	0	4833	0	0.95	0.05-56	1
A87	Viral meningitis	1	1	10186	0	0	4833	0	0.95	0.05-56	1
L04	Acute lymphadenitis	1	1	10186	0	0	4833	0	0.95	0.05-56	1
L95	Vasculitis limited to skin, not elsewhere classified	1	1	10186	0	0	4833	0	0.95	0.05-56	1
L83	Acanthosis nigricans	1	1	10186	0	0	4833	0	0.95	0.05-56	1
X08	Exposure to other specified smoke, fire and flames	4	4	10183	0	0	4833	0	2.37	0.27-112.22	1
O98	Maternal infectious and parasitic diseases classifiable elsewhere but complicating pregnancy, childbirth and the puerperium	1	1	10186	0	0	4833	0	0.95	0.05-56	1
Q52	Other congenital malformations of female genitalia	3	3	10184	0	0	4833	0	1.9	0.19-93.48	1
E32	Diseases of thymus	1	1	10186	0	0	4833	0	0.95	0.05-56	1
V43	Car occupant injured in collision with car, pick-up truck or van	1	1	10186	0	0	4833	0	0.95	0.05-56	1
W53	Contact with rodent	1	1	10186	0	0	4833	0	0.95	0.05-56	1
D66	Hereditary factor VIII deficiency	1	1	10186	0	0	4833	0	0.95	0.05-56	1
E56	Other vitamin deficiencies	2	2	10185	0	0	4833	0	1.42	0.11-74.73	1
I43	Cardiomyopathy in diseases classified elsewhere	1	1	10186	0	0	4833	0	0.95	0.05-56	1
Q80	Congenital ichthyosis	2	2	10185	0	0	4833	0	1.42	0.11-74.73	1
V03	Pedestrian injured in collision with car, pick-up truck or van	1	1	10186	0	0	4833	0	0.95	0.05-56	1
O16	Unspecified maternal hypertension	1	1	10186	0	0	4833	0	0.95	0.05-56	1
I5A	Non-ischemic myocardial injury (non-traumatic)	1	1	10186	0	0	4833	0	0.95	0.05-56	1
J64	Unspecified pneumoconiosis	1	1	10186	0	0	4833	0	0.95	0.05-56	1
D26	Other benign neoplasms of uterus	1	1	10186	0	0	4833	0	0.95	0.05-56	1
S25	Injury of blood vessels of thorax	1	1	10186	0	0	4833	0	0.95	0.05-56	1
O82	Encounter for cesarean delivery without indication	1	1	10186	0	0	4833	0	0.95	0.05-56	1
O01	Hydatidiform mole	1	1	10186	0	0	4833	0	0.95	0.05-56	1
S67	Crushing injury of wrist, hand and fingers	1	1	10186	0	0	4833	0	0.95	0.05-56	1
L55	Sunburn	1	1	10186	0	0	4833	0	0.95	0.05-56	1
P24	Neonatal aspiration	1	1	10186	0	0	4833	0	0.95	0.05-56	1
F68	Other disorders of adult personality and behavior	1	1	10186	0	0	4833	0	0.95	0.05-56	1
S64	Injury of nerves at wrist and hand level	1	1	10186	0	0	4833	0	0.95	0.05-56	1
Q39	Congenital malformations of esophagus	1	1	10186	0	0	4833	0	0.95	0.05-56	1
A28	Other zoonotic bacterial diseases, not elsewhere classified	1	1	10186	0	0	4833	0	0.95	0.05-56	1
B64	Unspecified protozoal disease	2	2	10185	0	0	4833	0	1.42	0.11-74.73	1
C14	Malignant neoplasm of other and ill-defined sites in the lip, oral cavity and pharynx	1	1	10186	0	0	4833	0	0.95	0.05-56	1
J17	Pneumonia in diseases classified elsewhere	1	1	10186	0	0	4833	0	0.95	0.05-56	1
O90	Complications of the puerperium, not elsewhere classified	1	1	10186	0	0	4833	0	0.95	0.05-56	1
T20	Burn and corrosion of head, face, and neck	1	1	10186	0	0	4833	0	0.95	0.05-56	1
W26	Contact with other sharp objects	1	1	10186	0	0	4833	0	0.95	0.05-56	1
H80	Otosclerosis	1	1	10186	0	0	4833	0	0.95	0.05-56	1
D29	Benign neoplasm of male genital organs	1	1	10186	0	0	4833	0	0.95	0.05-56	1
F84	Pervasive developmental disorders	2	2	10185	0	0	4833	0	1.42	0.11-74.73	1
F94	Disorders of social functioning with onset specific to childhood and adolescence	1	1	10186	0	0	4833	0	0.95	0.05-56	1
B67	Echinococcosis	1	1	10186	0	0	4833	0	0.95	0.05-56	1
K36	Other appendicitis	1	1	10186	0	0	4833	0	0.95	0.05-56	1
